# Supplementary material for: Research on the impact of the socio-educational environment on the academic performance of college students: the mediating role of study motivation
Source: Front Psychol. 2024 Jan 5;14:1289064. doi: 10.3389/fpsyg.2023.1289064 (PMC10797049; doi:10.3389/fpsyg.2023.1289064)
Supplement: Supplementary file 1 [file Table_1.XLSX]

## Sheet: Sheet1
序号	提交答卷时间	所用时间	来源	来源详情	来自IP	1、您的姓名	2、您的学号	3、您的性别：	4、您的同伴（选填无或同伴姓名，该同伴为与您日常生活和学习相处比较多的同学）—1	4、2	4、3	4、4	4、5	舍友关系1	舍友关系2	舍友关系3	舍友关系4	舍友关系5	教师授课技能1	教师授课技能2	教师授课技能3	教师授课技能4	教师授课技能5	家庭关系1	家庭关系2	家庭关系3	家庭关系4	家庭关系5	学习行为1	学习行为2	学习行为3	学习能力自我效能感1	学习能力自我效能感2	学习能力自我效能感3	学习能力自我效能感4	学习能力自我效能感5
														放假回家后，您还会经常与室友联系	当您有心事时，会主动向室友倾诉	您与室友之间，经常会在生活方面互相照顾、互相帮助	您和室友在各方面的观点总是十分契合	您会经常和室友一起去吃饭、上下课或者参加课外活动	教师讲课十分具有趣味性	教师讲课很具有吸引力	教师讲课很通俗易懂	教师讲课十分流畅	教师使用现代技术授课的能力很高	您可以主动的向父母谈自己的心里话	您可以向父母分享您的兴趣和爱好	您对父母的教导可以发表自己的意见	您觉得与父母之间存在一种温暖、体贴和亲热感觉	遇到任何问题您都可以向父母求助	上课的时候，您总是会积极的回答问题	每个学期您都踏踏实实的学习，当考试临近时，有规律的进行复习	您经常找同学、朋友聊学习方面的事情	您喜欢选择富有挑战性的学习任务	您认自己能够学以致用	您认为您能够在课堂上及时掌握老师所讲授的内容	和班上其他同学相比,您的学习能力是比较强的	您认为自己有能力解决学习中遇到的问题
1	2023/4/19 16:34:24	355秒	微信	N/A	218.12.16.212(河北-石家庄)	鞠昊	2021984130728	2	无	无	无	无	无	1	1	2	1	1	3	3	3	3	3	2	3	3	3	2	1	2	2	1	4	3	3	4
2	2023/4/19 16:35:12	389秒	微信	N/A	218.12.16.218(河北-石家庄)	王婷	2021984130934	2	宗子敬	王静	张舒雅	无	无	4	3	4	3	4	5	5	5	5	5	3	3	3	3	3	5	5	5	5	5	5	5	5
3	2023/4/19 16:36:20	486秒	微信	N/A	39.144.86.27(河北-石家庄)	张莹莹	2021984131036	2	赵丹蒂	胡依诺	强柳森	梁涛	无	3	3	2	3	1	4	4	4	4	5	1	3	2	1	3	3	3	3	3	3	3	3	3
4	2023/4/19 16:36:28	478秒	微信	N/A	218.12.19.245(河北-秦皇岛)	王静	2021984130933	2	宗子敬	张淑雅	王婷	陈思康	无	5	5	5	5	5	5	4	5	4	4	5	5	5	5	5	1	4	5	3	3	5	3	4
5	2023/4/19 16:36:49	510秒	微信	N/A	218.12.17.63(河北-石家庄)	吴影硕	2020984060117	1	郭开开	董涵旭	程沐华	无	无	3	3	3	5	5	5	5	5	5	5	4	4	4	4	4	3	3	4	3	3	4	3	4
6	2023/4/19 16:36:54	502秒	微信	N/A	218.12.17.75(河北-石家庄)	高铭泽	2021984130906	1	无	无	无	无	无	3	3	3	3	3	5	5	5	5	5	4	1	4	4	3	3	3	3	3	3	3	3	3
7	2023/4/19 16:37:04	517秒	微信	N/A	218.12.16.64(河北-石家庄)	张芳翕	2021984131022	1	侯子鹏	吕晚峰	孙建强	马思远	李朝阳	2	2	4	2	1	4	4	4	3	4	4	5	5	5	3	4	5	4	4	5	2	5	5
8	2023/4/19 16:37:27	554秒	微信	N/A	39.144.86.21(河北-石家庄)	张新宇	2021984131023	1	张鑫磊	张芳翕	王俊峰	无	无	4	4	4	4	4	5	4	5	4	5	4	4	4	5	4	4	4	4	5	4	4	3	4
9	2023/4/19 16:37:40	565秒	微信	N/A	218.12.17.179(河北-石家庄)	吕亚择	2021984131028	2	刘欣茹	孙宇梦	石瑞洁	无	无	5	5	5	5	5	5	5	5	5	5	5	5	5	5	5	5	5	5	5	5	5	4	5
10	2023/4/19 16:37:49	577秒	微信	N/A	117.136.47.46(河北-沧州)	李阳阳	2021984130711	1	肖俊贤	王旭豪	茹兴达	无	无	3	2	3	3	4	3	3	2	3	2	4	4	4	3	3	2	3	3	4	3	3	3	3
11	2023/4/19 16:37:54	568秒	微信	N/A	218.12.16.22(河北-石家庄)	郝锦洋	2021984131008	1	胡俊堂	巩浩	贾森浩	田晓同	杨策	4	3	4	4	1	5	5	5	5	5	3	4	5	3	3	1	5	3	5	5	2	5	5
12	2023/4/19 16:39:24	663秒	微信	N/A	218.12.18.221(河北-石家庄)	霍国伟	2021984130606	1	何志通	李申航	靳章阳	无	无	4	3	4	3	5	3	3	4	4	4	2	2	2	3	2	1	1	1	3	3	1	1	1
13	2023/4/19 16:39:35	684秒	微信	N/A	218.12.16.198(河北-石家庄)	吕晚峰	2021984131015	1	强柳森	张芳翕	焦万宗	梁涛	无	4	3	5	3	4	5	5	5	5	5	5	5	5	5	5	3	5	5	5	3	5	3	4
14	2023/4/19 16:40:00	692秒	微信	N/A	221.192.179.236(河北-石家庄)	李添蒴	131081200204211614	1	李天韵	康勇峰	无	无	无	4	4	4	4	2	4	4	4	5	5	5	4	5	5	4	3	4	4	4	4	4	3	4
15	2023/4/19 16:40:25	735秒	微信	N/A	39.144.86.81(河北-石家庄)	崔伟雪	2021984130627	2	郭欣梦	张鑫磊	陈冉冉	冯茹	李朝阳	3	4	5	3	5	4	4	4	4	4	4	4	4	4	4	3	2	3	3	3	3	3	3
16	2023/4/19 16:40:26	728秒	微信	N/A	218.12.18.228(河北-石家庄)	王昊	2021984130620	1	王子硕	王鑫芃	肖健鹏	靳章阳	李长根	4	4	5	4	5	5	5	5	5	5	2	2	4	4	1	1	3	4	2	4	3	2	3
17	2023/4/19 16:40:38	746秒	微信	N/A	218.12.17.151(河北-石家庄)	张狄	2021984131035	2	王淼	杨洪烨	袁佳梦	无	无	3	4	4	3	4	3	3	4	4	3	4	4	5	5	2	2	4	3	2	3	2	2	3
18	2023/4/19 16:40:39	739秒	手机提交	直接访问	218.12.17.99(河北-石家庄)	梁涛	2021984131014	1	张莹莹	胡一诺	赵丹蒂	强柳森	无	3	1	4	3	3	4	4	4	4	5	2	1	3	3	3	2	3	3	3	3	3	3	4
19	2023/4/19 16:40:41	752秒	微信	N/A	218.12.19.61(河北-秦皇岛)	郭欣梦	2021984130630	2	崔伟雪	陈冉冉	冯茹	李芳玉	戴妍	4	3	4	3	3	5	5	5	5	5	4	4	4	4	4	3	4	3	4	4	3	3	4
20	2023/4/19 16:40:45	748秒	微信	N/A	218.12.19.60(河北-秦皇岛)	高尚飞	2021984130907	1	高铭泽	李昊潭	吕王梓豪	无	无	4	4	4	4	4	4	4	4	4	4	4	4	4	4	4	4	3	3	3	3	3	3	3
21	2023/4/19 16:41:16	708秒	微信	N/A	218.12.17.121(河北-石家庄)	张文博	2021984130921	1	无	无	无	无	无	4	3	4	4	1	3	3	3	3	3	4	4	4	4	4	3	3	3	4	4	3	3	4
22	2023/4/19 16:41:26	800秒	微信	N/A	221.192.179.51(河北-石家庄)	王淼	2021984131031	2	张狄	杨洪烨	袁佳梦	无	无	3	3	4	3	3	3	3	4	4	3	4	4	4	3	3	2	4	3	3	3	3	3	4
23	2023/4/19 16:41:39	797秒	微信	N/A	218.12.19.35(河北-秦皇岛)	王俊峰	2021984131021	1	张芳翕	张新宇	张鑫磊	无	无	3	2	3	3	3	3	3	3	4	3	4	4	4	5	4	2	4	4	4	4	3	3	4
24	2023/4/19 16:41:50	823秒	微信	N/A	218.12.16.215(河北-石家庄)	孙建强	2021984130919	1	马思远	孙晨曦	苏廷玺	无	无	4	4	4	4	4	4	4	4	4	4	5	5	5	5	3	4	5	4	4	4	4	3	5
25	2023/4/19 16:41:59	817秒	微信	N/A	218.12.18.39(河北-石家庄)	马思远	2021984130916	1	孙建强	孙晨曦	苏廷玺	无	无	3	4	4	4	4	4	4	4	4	4	4	4	4	4	4	3	4	4	3	3	3	3	4
26	2023/4/19 16:42:12	798秒	微信	N/A	223.104.101.21(河北-沧州)	甘洪斌	2021984131005	1	巩浩	胡郡堂	陈思康	段鹏飞	高瑞泽	1	2	4	2	3	4	4	4	4	4	1	5	5	3	2	1	1	1	4	1	2	4	4
27	2023/4/19 16:42:21	841秒	微信	N/A	218.12.17.167(河北-石家庄)	宗子敬	2021984130937	2	王静	王婷	张淑雅	安静琪	无	4	4	4	4	5	3	4	4	4	4	4	4	4	3	3	3	3	3	3	2	2	2	3
28	2023/4/19 16:42:23	845秒	微信	N/A	218.12.19.211(河北-秦皇岛)	马宇婷	2021984080519	2	付彤	无	无	无	无	3	3	3	2	3	4	3	3	3	3	4	4	4	4	4	3	3	3	4	3	3	3	3
29	2023/4/19 16:42:31	853秒	微信	N/A	218.12.18.233(河北-石家庄)	张嘉帅	2021984130821	1	王楷博	袁佳洋	张少景	申玉喜	石文静	4	4	5	4	5	4	3	3	4	4	4	3	3	5	3	2	2	3	3	3	2	2	3
30	2023/4/19 16:42:45	876秒	微信	N/A	39.144.86.31(河北-石家庄)	孟祥峰	2021984130618	1	孟金栋	谭志飞	毛梓杨	无	无	5	5	5	5	5	5	5	5	5	5	3	3	3	3	3	4	4	4	4	4	4	4	4
31	2023/4/19 16:42:52	885秒	微信	N/A	223.104.104.239(河北-沧州)	刘翔	2021984130712	1	王旭豪	田士煜	茹兴达	无	无	5	5	5	2	5	4	3	5	5	5	1	1	1	5	2	4	4	1	4	3	5	5	5
32	2023/4/19 16:42:55	870秒	微信	N/A	218.12.17.21(河北-石家庄)	王楷博	2021984130816	1	郭欣梦	申玉喜	张嘉帅	袁佳洋	王小宇	4	4	4	4	4	4	4	4	4	4	4	4	4	3	3	3	3	3	2	3	2	2	3
33	2023/4/19 16:42:58	887秒	微信	N/A	218.12.18.246(河北-石家庄)	袁佳洋	2021984130819	1	王楷博	张嘉帅	张政	申玉喜	张恒斌	5	5	5	4	4	5	4	5	5	5	5	5	5	5	4	3	4	3	4	4	4	4	4
34	2023/4/19 16:43:03	840秒	微信	N/A	218.12.16.172(河北-石家庄)	李丁一	2021984130807	1	李嘉	李朝阳	侯子鹏	无	无	3	3	3	3	3	3	3	3	3	3	5	5	5	5	5	2	2	2	4	3	3	3	4
35	2023/4/19 16:43:08	893秒	微信	N/A	223.104.104.230(河北-沧州)	程沐华	2021984150203	1	董涵旭	程超强	无	无	无	3	2	3	3	4	4	4	4	4	4	4	4	4	5	4	3	4	3	4	4	3	3	4
36	2023/4/19 16:43:09	897秒	微信	N/A	218.12.16.87(河北-石家庄)	茹兴达	2021984130713	1	刘翔	王旭豪	田士煜	无	无	4	4	3	4	2	3	4	4	4	3	3	3	4	4	4	3	4	4	3	3	4	3	4
37	2023/4/19 16:43:20	902秒	微信	N/A	218.12.18.66(河北-石家庄)	侯子鹏	2021984130805	1	无	无	无	无	无	3	3	4	3	4	3	3	3	4	3	3	3	5	4	3	3	4	3	3	3	4	4	4
38	2023/4/19 16:43:31	923秒	微信	N/A	218.12.18.175(河北-石家庄)	李泽林	2021984130612	1	刘航宇	靳章阳	王鑫芃	刘聪	李申航	4	5	4	4	4	4	4	4	4	4	4	4	4	4	4	3	4	4	4	4	4	3	4
39	2023/4/19 16:43:35	923秒	微信	N/A	218.12.16.183(河北-石家庄)	申玉喜	2021984130815	1	李少明	李梦成	温博越	王楷博	袁佳洋	4	4	5	4	4	5	5	4	5	4	2	3	4	3	3	4	5	5	4	4	4	5	5
40	2023/4/19 16:43:43	928秒	微信	N/A	223.104.101.7(河北-沧州)	付彤	2021984080413	2	马宇婷	无	无	无	无	4	4	4	4	2	3	3	3	3	4	2	3	2	4	2	2	4	3	4	3	3	3	3
41	2023/4/19 16:43:56	945秒	微信	N/A	218.12.17.209(河北-石家庄)	李梦成	2021984130708	1	李少明	郑伟	郝宇航	申玉喜	王雅斌	3	2	4	3	2	5	5	5	5	5	4	4	4	4	4	3	4	4	3	3	3	2	3
42	2023/4/19 16:44:09	942秒	微信	N/A	218.12.18.76(河北-石家庄)	郭开开	2020984060501	1	马思远	孙健强	肖正旭	范凤杰	肖健鹏	5	5	5	5	5	5	5	5	5	5	5	5	5	5	5	2	3	3	3	4	4	4	4
43	2023/4/19 16:44:10	961秒	微信	N/A	39.144.86.23(河北-石家庄)	肖俊贤	2021984130719	1	李阳阳	王旭豪	王雅斌	王亚超	杨宇科	5	5	5	5	5	5	5	5	5	5	5	5	5	5	5	3	5	5	4	4	4	3	5
44	2023/4/19 16:44:30	939秒	微信	N/A	39.144.86.15(河北-石家庄)	高瑞泽	2021984131006	1	陈思康	段鹏飞	甘洪斌	无	无	4	4	4	4	4	4	4	4	4	4	4	4	4	4	4	3	3	3	3	4	3	3	3
45	2023/4/19 16:44:38	993秒	微信	N/A	223.104.101.4(河北-沧州)	段鹏飞	2021984131004	1	陈思康	高瑞泽	甘洪斌	无	无	4	4	5	4	5	5	5	5	5	5	5	5	5	5	4	3	4	4	3	4	4	3	4
46	2023/4/19 16:44:39	993秒	微信	N/A	218.12.17.70(河北-石家庄)	田士煜	2021984130714	1	刘翔	茹兴达	王旭豪	无	无	4	3	4	4	5	4	3	4	4	5	3	3	3	4	3	1	2	2	2	4	2	2	4
47	2023/4/19 16:44:45	742秒	微信	N/A	39.144.86.65(河北-石家庄)	陈思康	2021984131002	1	王静	无	无	无	无	5	5	5	5	5	5	5	5	5	5	5	5	5	5	5	5	2	5	2	2	3	5	2
48	2023/4/19 16:45:00	998秒	微信	N/A	221.192.180.162(河北-未知)	刘聪	2021984130613	1	刘航宇	李泽林	李心德	陈煜彤	胥亮	3	3	4	3	4	4	4	4	4	4	4	4	4	4	3	3	4	3	3	3	3	4	4
49	2023/4/19 16:45:01	1005秒	微信	N/A	221.192.180.244(河北-廊坊)	刘佳奇	2021984130811	1	路振业	苗子豪	刘玉杰	范晴晴	无	3	3	4	3	1	4	4	4	4	4	1	2	3	3	2	2	3	3	3	3	3	3	4
50	2023/4/19 16:45:02	1007秒	微信	N/A	39.144.86.13(河北-石家庄)	刘欣茹	2021984131026	2	吕亚择	孙宇梦	石瑞洁	刘晓依	无	3	3	4	3	5	4	4	3	4	4	4	4	4	5	5	3	4	4	2	3	3	3	3
51	2023/4/19 16:45:05	1019秒	微信	N/A	218.12.16.239(河北-石家庄)	强柳森	2021984131016	1	张莹莹	吕晚峰	梁涛	焦万宗	段佳乐	3	1	5	2	4	5	5	5	5	5	5	5	5	5	5	5	5	3	4	5	5	5	5
52	2023/4/19 16:45:05	905秒	微信	N/A	218.12.19.158(河北-秦皇岛)	李文雅	2021984130632	2	王紫凡	解梓涵	史丹	肖健鹏	程嘉仪	3	5	4	3	5	5	5	5	5	5	3	3	5	4	2	3	2	3	5	4	5	5	5
53	2023/4/19 16:45:05	1019秒	手机提交	直接访问	221.192.180.219(河北-未知)	张恒斌	2021984130820	1	张嘉帅	张少景	张政	袁佳洋	申玉喜	4	3	3	4	4	4	4	4	4	4	4	4	4	4	3	3	4	4	3	4	4	4	4
54	2023/4/19 16:45:05	1009秒	微信	N/A	218.12.16.27(河北-石家庄)	赵笑宇	2021984130837	2	张斯萁	张佳茹	石文静	无	无	3	2	4	3	5	4	4	4	4	4	2	2	4	3	3	2	2	2	4	2	3	3	2
55	2023/4/19 16:45:05	1017秒	微信	N/A	218.12.17.60(河北-石家庄)	李心德	2021984130609	1	王鑫芃	张雨诺	无	无	无	2	1	4	3	1	3	3	3	4	3	3	3	4	3	2	1	1	1	2	2	2	3	4
56	2023/4/19 16:45:05	1021秒	微信	N/A	221.192.179.232(河北-石家庄)	刘玉晗	2021984130828	2	张茜瑶	张玉雯	崔孜瑶	石瑞洁	孙宇梦	4	4	3	3	4	4	4	4	4	4	4	4	4	4	4	3	4	2	4	4	4	4	4
57	2023/4/19 16:45:05	932秒	微信	N/A	218.12.19.41(河北-秦皇岛)	杜铁鹏	2021984130803	1	邓佳龙	高峰	无	无	无	4	3	4	3	4	3	3	3	3	4	3	3	3	3	3	2	2	3	2	3	3	2	3
58	2023/4/19 16:45:06	964秒	微信	N/A	221.192.179.56(河北-石家庄)	张佳茹	2021984130836	2	石文静	赵笑宇	张斯萁	无	无	5	5	5	5	5	3	3	3	5	5	5	5	5	5	5	2	3	3	3	3	3	3	3
59	2023/4/19 16:45:06	1018秒	微信	N/A	218.12.19.32(河北-秦皇岛)	贾丽微	2021984130727	2	邢雨珊	范晴晴	郑子涵	李婷婷	无	3	4	4	2	1	2	2	2	3	2	2	2	2	2	2	2	3	2	2	3	3	3	4
60	2023/4/19 16:45:06	951秒	微信	N/A	218.12.17.70(河北-石家庄)	汤竞尧	2021984131019	1	沈赛	石明晓	田晓同	强柳森	无	4	3	4	3	5	5	5	5	5	5	5	5	5	4	5	2	3	3	4	4	4	3	4
61	2023/4/19 16:45:06	1021秒	微信	N/A	39.144.86.80(河北-石家庄)	李佳硕	2021984130929	2	李丽瑶	刘璐	钱豆豆	无	无	4	3	4	3	4	5	5	5	5	4	5	5	4	5	5	2	3	2	3	3	3	4	4
62	2023/4/19 16:45:06	945秒	手机提交	直接访问	218.12.18.146(河北-石家庄)	郭旭超	2021984130908	1	刘建蔚	常铭凯	邓佳龙	张鑫磊	田晓同	2	3	3	3	3	5	4	5	4	4	4	5	5	4	5	2	4	4	4	3	4	4	4
63	2023/4/19 16:45:06	1004秒	微信	N/A	218.12.16.75(河北-石家庄)	吕王梓豪	2021984130914	1	刘家伟	李贺	高尚飞	崔一喆	无	4	3	4	3	4	3	3	3	3	3	3	4	3	4	4	3	3	3	3	3	3	3	3
64	2023/4/19 16:45:07	1006秒	微信	N/A	218.12.17.215(河北-石家庄)	樊浩阔	2021984130904	1	付永成	常铭凯	崔一喆	孙宇梦	无	4	4	5	4	5	5	5	5	5	5	5	5	5	5	5	3	4	4	4	5	5	4	5
65	2023/4/19 16:45:07	1014秒	微信	N/A	218.12.17.40(河北-石家庄)	李贺	2021984130911	1	刘家伟	吕王梓豪	刘建蔚	无	无	3	2	4	3	4	4	4	4	4	4	3	3	4	3	3	2	3	3	3	3	3	4	4
66	2023/4/19 16:45:07	1008秒	微信	N/A	218.12.18.11(河北-石家庄)	刘家伟	2021984130912	1	李贺	吕王梓豪	刘建蔚	无	无	3	4	3	4	4	4	3	4	3	3	4	3	4	4	4	3	4	4	3	3	4	3	3
67	2023/4/19 16:45:07	1007秒	微信	N/A	218.12.17.132(河北-石家庄)	张禹	2021984130922	1	张文博	赵云龙	赵泽宇	无	无	5	5	5	4	5	4	4	4	4	4	2	2	2	3	3	3	4	4	3	4	4	4	4
68	2023/4/19 16:45:07	1017秒	微信	N/A	218.12.18.252(河北-石家庄)	方海垚	2021984130603	1	程策	高原	陈昱彤	孟金栋	胥亮	3	1	4	4	5	5	5	5	5	5	4	4	4	5	5	2	3	3	3	4	4	4	4
69	2023/4/19 16:45:08	1016秒	手机提交	直接访问	223.104.101.16(河北-沧州)	毛梓杨	2021984130616	1	孟金栋	谭志飞	孟祥锋	无	无	5	5	5	5	5	5	5	5	5	5	3	3	4	4	3	3	4	3	3	3	3	3	3
70	2023/4/19 16:45:08	1019秒	微信	N/A	218.12.19.214(河北-秦皇岛)	张少景	2021984130822	1	张嘉帅	袁佳洋	申玉喜	张恒斌	张政	3	4	4	4	4	4	4	4	4	4	3	4	4	4	4	3	3	3	3	3	3	4	4
71	2023/4/19 16:45:09	1011秒	微信	N/A	218.12.16.115(河北-石家庄)	张政	2021984130823	1	张恒斌	张嘉帅	张少景	袁佳洋	王楷博	4	4	4	4	5	3	3	3	4	3	4	4	4	4	3	3	3	4	3	4	3	4	5
72	2023/4/19 16:45:09	1021秒	微信	N/A	218.12.19.11(河北-秦皇岛)	靳章阳	2021984130607	1	王昊	李长根	王鑫芃	肖健鹏	王子硕	1	3	4	3	1	5	5	4	5	4	4	4	4	4	2	2	3	2	5	4	5	5	5
73	2023/4/19 16:45:10	1023秒	微信	N/A	218.12.19.68(河北-秦皇岛)	王子硕	2021984130622	1	肖健鹏	王昊	王鑫芃	荆章阳	无	5	5	5	5	5	5	5	5	4	5	4	5	5	5	4	3	4	4	4	4	5	5	5
74	2023/4/19 16:45:10	1027秒	微信	N/A	218.12.19.133(河北-秦皇岛)	李丽瑶	2021984130930	2	刘璐	钱豆豆	李佳硕	无	无	4	5	5	4	5	4	4	4	5	4	5	5	5	5	5	2	4	4	5	4	4	4	5
75	2023/4/19 16:45:11	1016秒	手机提交	直接访问	39.144.86.81(河北-石家庄)	陈冉冉	2021984130626	2	冯茹	崔伟雪	郭欣梦	无	无	4	4	4	4	4	3	3	4	4	3	4	3	4	4	4	3	3	3	3	3	3	3	3
76	2023/4/19 16:45:11	1024秒	微信	N/A	218.12.17.194(河北-石家庄)	刘璐	2021984130931	2	钱豆豆	李丽瑶	李佳硕	无	无	5	5	5	4	5	5	5	4	5	4	3	3	4	4	4	2	4	4	4	3	3	3	5
77	2023/4/19 16:45:11	1022秒	手机提交	直接访问	223.104.104.228(河北-沧州)	程超强	2021984150202	1	程沐华	李少明	无	无	无	2	2	4	3	2	5	4	5	4	4	2	3	3	3	2	2	3	2	3	2	3	2	3
78	2023/4/19 16:45:12	1024秒	微信	N/A	218.12.19.23(河北-秦皇岛)	史丹	2021984130633	2	解梓涵	王紫凡	李文雅	无	无	5	5	5	4	5	5	5	4	5	4	5	5	5	5	4	3	3	2	3	3	2	2	3
79	2023/4/19 16:45:13	1017秒	微信	N/A	218.12.18.105(河北-石家庄)	付永成	2021984130905	1	樊浩阔	崔一喆	常铭凯	高铭泽	刘家伟	5	5	5	5	5	5	5	5	5	5	5	5	5	5	5	3	4	4	5	3	5	3	5
80	2023/4/19 16:45:14	1026秒	手机提交	直接访问	218.12.18.32(河北-石家庄)	钱豆豆	2021984130932	2	刘璐	李丽瑶	李佳硕	无	无	4	4	4	3	4	4	4	4	4	4	4	4	4	5	4	3	3	3	3	3	3	3	4
81	2023/4/19 16:45:14	972秒	微信	N/A	223.104.104.246(河北-沧州)	胡依诺	2021994020111	2	赵丹蒂	张莹莹	梁涛	强柳森	无	5	5	5	5	5	5	5	5	5	5	5	5	5	5	5	4	3	3	3	3	2	2	3
82	2023/4/19 16:45:14	1016秒	微信	N/A	223.104.101.12(河北-沧州)	闫婷钰	2021984130734	2	李梓月	朱自华	王煨钦	无	无	4	3	4	4	4	5	5	5	5	4	5	5	5	5	5	3	4	3	3	3	4	3	3
83	2023/4/19 16:45:15	1030秒	手机提交	直接访问	39.144.86.65(河北-石家庄)	冯茹	2021984130629	2	陈冉冉	催伟雪	郭欣梦	无	无	3	3	4	3	5	4	4	4	4	4	4	5	4	5	4	3	3	3	3	3	3	3	3
84	2023/4/19 16:45:16	1026秒	微信	N/A	218.12.19.188(河北-秦皇岛)	王紫凡	2021984130634	2	李文雅	史丹	解梓涵	无	无	4	4	5	4	5	3	3	4	4	3	5	5	5	5	4	3	4	3	2	3	3	3	2
85	2023/4/19 16:45:17	1018秒	微信	N/A	218.12.19.42(河北-秦皇岛)	赵云龙	2021984130923	1	张禹	赵泽宇	张文博	无	无	3	4	4	4	5	4	4	5	4	4	4	4	5	5	5	3	3	4	3	3	2	4	3
86	2023/4/19 16:45:17	1019秒	微信	N/A	218.12.19.159(河北-秦皇岛)	李昊潭	2021984130910	1	无	无	无	无	无	4	3	4	3	4	5	5	5	5	5	5	5	5	4	5	1	4	1	3	4	4	3	3
87	2023/4/19 16:45:17	1018秒	手机提交	直接访问	117.136.47.43(河北-沧州)	谭志飞	2021984130619	1	毛梓杨	孟金栋	孟祥峰	无	无	4	5	5	5	5	5	5	5	5	5	5	5	5	5	5	3	4	4	4	4	4	3	4
88	2023/4/19 16:45:17	1031秒	微信	N/A	39.144.86.89(河北-石家庄)	陈昱彤	2021984130601	1	胥亮	程策	高原	方海垚	靳章阳	4	3	4	4	5	5	5	5	5	5	5	5	5	5	4	4	4	4	4	4	4	4	4
89	2023/4/19 16:45:18	1031秒	微信	N/A	39.144.86.83(河北-石家庄)	赵丹蒂	2021984131037	2	张莹莹	胡依诺	梁涛	强柳森	无	3	4	5	4	3	4	4	5	5	5	4	4	5	3	4	2	3	2	2	3	3	2	3
90	2023/4/19 16:45:18	1027秒	微信	N/A	218.12.19.19(河北-秦皇岛)	孟金栋	2021984130617	1	毛梓杨	孟祥峰	谭志飞	无	无	4	2	4	3	4	3	3	3	4	4	2	3	2	4	3	1	2	2	2	3	3	3	3
91	2023/4/19 16:45:19	1019秒	微信	N/A	221.192.178.148(河北-石家庄)	何志通	2021984130605	1	霍国伟	李申航	吴影硕	靳章阳	黄元卓	4	3	4	3	3	4	4	5	4	5	2	2	2	2	2	3	4	1	3	3	2	2	3
92	2023/4/19 16:45:20	1016秒	微信	N/A	218.12.19.219(河北-秦皇岛)	黄元卓	2021984020202	1	何志通	无	无	无	无	3	3	3	3	3	3	3	3	3	3	3	3	3	3	3	3	3	3	3	3	3	3	3
93	2023/4/19 16:45:20	1029秒	微信	N/A	218.12.17.247(河北-石家庄)	刘航宇	2021984130614	1	李泽林	刘聪	王鑫芃	李心德	宗子敬	4	3	4	4	4	4	4	4	4	4	3	3	3	4	4	2	3	3	3	3	3	3	3
94	2023/4/19 16:45:23	1015秒	微信	N/A	218.12.16.130(河北-石家庄)	杨策	2021984020110	1	田晓同	无	无	无	无	3	3	3	2	3	4	4	3	4	3	2	4	3	3	3	3	4	3	4	3	4	3	4
95	2023/4/19 16:45:23	1030秒	微信	N/A	218.12.17.97(河北-石家庄)	赵乾	2021984130723	1	郑伟	张成峰	张骏达	李少明	康永峰	3	4	4	3	5	4	4	4	4	5	4	4	4	5	4	3	4	4	3	3	3	3	4
96	2023/4/19 16:45:24	1024秒	微信	N/A	218.12.19.170(河北-秦皇岛)	胥亮	2021984130624	1	陈昱彤	张鑫	郝毅杭	庄佳朋	郑冲	4	4	5	4	5	5	5	5	5	5	5	5	5	4	3	5	5	5	5	5	5	5	5
97	2023/4/19 16:45:25	1039秒	微信	N/A	39.144.86.88(河北-石家庄)	解梓涵	2021984130631	2	史丹	王紫凡	李文雅	无	无	4	5	4	4	5	3	3	4	4	4	5	5	5	5	5	2	3	3	2	2	2	3	3
98	2023/4/19 16:45:25	1006秒	微信	N/A	117.136.47.28(河北-沧州)	肖健鹏	2021984130623	1	李文雅	王昊	王鑫芃	王子硕	靳章阳	5	4	5	4	4	4	4	4	4	4	2	5	2	3	4	3	3	5	3	3	3	5	5
99	2023/4/19 16:45:26	1018秒	微信	N/A	218.12.18.220(河北-石家庄)	孙晨曦	2021984130918	1	马思远	苏廷玺	孙建强	无	无	3	4	4	3	4	4	4	3	4	3	5	4	5	5	4	3	4	3	2	4	4	3	4
100	2023/4/19 16:45:26	1041秒	微信	N/A	218.12.16.193(河北-石家庄)	杨宇科	2021984130720	1	李申航	肖俊贤	王亚超	王雅斌	无	1	2	4	2	4	4	4	5	5	5	5	3	5	5	5	1	2	1	2	2	3	2	2
101	2023/4/19 16:45:26	1038秒	微信	N/A	218.12.18.111(河北-石家庄)	王亚超	2021984130717	1	王梓钰	肖俊贤	王雅斌	杨宇科	王旭豪	1	5	5	4	5	4	5	4	5	4	4	3	4	5	3	2	5	4	3	4	3	5	5
102	2023/4/19 16:45:28	1033秒	微信	N/A	218.12.18.2(河北-石家庄)	贾森浩	2021984131010	1	巩浩	胡郡堂	郝锦洋	无	无	5	5	4	5	5	5	5	5	5	5	2	4	4	2	4	3	3	1	1	3	5	3	3
103	2023/4/19 16:45:28	1045秒	微信	N/A	218.12.19.227(河北-秦皇岛)	安梓熠	2020994070312	1	无	无	无	无	无	3	3	3	3	3	4	4	4	4	4	5	5	5	5	5	2	2	3	3	3	3	3	4
104	2023/4/19 16:45:29	974秒	手机提交	直接访问	221.192.180.138(河北-未知)	刘建蔚	2021984130913	1	郭旭超	常铭凯	张鑫磊	刘家伟	李贺	3	3	4	3	3	5	5	5	5	5	5	5	5	5	5	5	4	5	4	3	3	3	5
105	2023/4/19 16:45:29	1035秒	微信	N/A	218.12.16.234(河北-石家庄)	张缘圆	2021984130735	2	王梓钰	王煨钦	朱自华	闫婷钰	刘增路	4	3	5	3	4	4	3	3	4	4	4	3	4	3	2	2	4	2	3	2	2	3	4
106	2023/4/19 16:45:30	1046秒	微信	N/A	39.144.86.70(河北-石家庄)	石瑞洁	2021984131029	2	刘玉晗	孙宇梦	张茜瑶	张玉雯	无	2	3	3	3	2	4	4	4	4	4	4	4	4	4	4	3	4	3	4	3	4	4	4
107	2023/4/19 16:45:30	1038秒	微信	N/A	218.12.17.1(河北-石家庄)	焦万宗	2021984131011	1	强柳森	吕晚峰	梁涛	田晓同	张芳翕	3	3	4	3	5	3	3	4	3	4	4	3	3	5	3	3	5	3	3	3	3	3	5
108	2023/4/19 16:45:31	1038秒	微信	N/A	218.12.16.4(河北-石家庄)	张淑雅	2021984130936	2	张钊锟	段佳乐	温博越	宗子敬	王静	3	3	3	2	3	4	4	4	4	4	4	5	5	5	4	4	3	3	4	4	3	4	4
109	2023/4/19 16:45:35	1034秒	微信	N/A	218.12.18.211(河北-石家庄)	常铭凯	2021984130901	1	郭旭超	刘建蔚	付永成	崔一喆	樊浩阔	4	4	5	3	5	4	4	4	4	4	5	5	5	5	5	2	3	3	3	3	3	3	4
110	2023/4/19 16:45:35	1049秒	微信	N/A	218.12.17.69(河北-石家庄)	朱自华	2021984130737	2	王煨钦	范晴晴	闫婷钰	王梓钰	张缘圆	2	3	3	3	3	3	3	4	4	4	3	3	3	5	3	3	3	2	3	3	2	2	2
111	2023/4/19 16:45:35	1036秒	微信	N/A	221.192.180.93(河北-未知)	王旭豪	2021984130715	1	刘翔	田士煜	茹兴达	肖俊贤	李阳阳	5	5	4	3	4	3	3	3	3	3	5	5	5	5	5	3	3	3	2	2	3	3	3
112	2023/4/19 16:45:36	1039秒	手机提交	直接访问	218.12.19.69(河北-秦皇岛)	保密	11111111111	1	保密	保密	保密	保密	保密	4	4	4	3	4	5	5	4	5	4	4	4	4	5	5	3	3	3	3	3	3	3	3
113	2023/4/19 16:45:37	1034秒	微信	N/A	218.12.16.191(河北-石家庄)	崔一喆	2021984130902	1	常明凯	付永成	樊浩阔	吕王梓豪	常无	5	5	5	3	5	5	5	5	5	5	3	2	4	3	3	4	4	5	2	5	3	3	5
114	2023/4/19 16:45:37	1044秒	微信	N/A	221.192.178.35(河北-未知)	秦立微	2021984130731	2	李梓月	无	无	无	无	2	2	2	2	1	4	3	3	3	3	4	4	4	4	3	2	3	2	2	3	2	3	3
115	2023/4/19 16:45:37	1050秒	微信	N/A	218.12.16.70(河北-石家庄)	郑伟	2021984130724	1	李少明	李梦成	王雅彬	申玉喜	李天韵	3	3	3	3	2	4	3	4	5	4	1	2	1	4	3	1	1	2	4	4	3	3	5
116	2023/4/19 16:45:37	1043秒	微信	N/A	218.12.18.254(河北-石家庄)	王鑫芃	2021984130621	1	王昊	王子硕	肖健鹏	刘航宇	李心德	3	4	4	3	4	5	5	5	5	5	5	5	5	5	5	4	5	4	4	3	3	3	4
117	2023/4/19 16:45:39	1055秒	微信	N/A	218.12.18.103(河北-石家庄)	李少明	2019984020205	1	郑伟	李梦成	申玉喜	王雅斌	无	3	5	5	3	5	5	5	5	5	5	5	5	5	5	5	5	5	5	4	5	3	5	5
118	2023/4/19 16:45:43	1052秒	微信	N/A	218.12.19.218(河北-秦皇岛)	范晴晴	2021984130726	2	郑子涵	宇文亚飞	朱自华	李婷婷	秦立微	3	3	3	3	3	4	4	3	4	4	4	4	4	4	4	3	3	3	2	2	2	3	3
119	2023/4/19 16:45:43	1033秒	微信	N/A	218.12.19.68(河北-秦皇岛)	白俊辉	2021984130701	1	郝宇航	康勇峰	李梦成	郝宇轩	李天韵	4	3	4	4	5	4	3	3	3	3	2	2	2	3	2	2	2	3	3	2	2	2	2
120	2023/4/19 16:45:46	1054秒	微信	N/A	218.12.18.216(河北-石家庄)	崔孜瑶	2021984130825	2	代蕊	刘玉晗	张茜瑶	张玉雯	无	4	5	5	3	4	3	3	5	5	5	3	4	4	3	5	2	4	3	3	2	3	4	4
121	2023/4/19 16:45:46	1058秒	微信	N/A	218.12.16.109(河北-石家庄)	邓佳龙	2021984130802	1	单俊文	杜铁鹏	高峰	温博越	郭旭超	5	5	5	4	5	4	4	4	5	5	5	5	5	5	4	3	4	3	4	4	3	4	4
122	2023/4/19 16:45:47	1056秒	微信	N/A	218.12.16.111(河北-石家庄)	刘晓慧	2021984130826	2	刘晓依	杜晓娜	顾梦巍	无	无	4	3	5	3	5	4	4	3	4	4	3	4	4	5	2	2	3	3	3	3	3	3	4
123	2023/4/19 16:45:50	1031秒	微信	N/A	218.12.18.163(河北-石家庄)	李婷婷	2021984130729	2	范晴晴	朱自华	李梓月	无	无	2	2	4	3	3	4	4	4	4	4	5	5	5	5	5	3	3	3	2	3	3	3	3
124	2023/4/19 16:45:52	1059秒	微信	N/A	218.12.19.186(河北-秦皇岛)	李长根	2020984080307	1	靳章阳	何志通	李申航	霍国伟	肖健鹏	4	2	4	3	4	4	5	4	5	5	3	4	4	4	3	2	2	3	3	4	3	2	3
125	2023/4/19 16:45:57	1051秒	微信	N/A	218.12.19.20(河北-秦皇岛)	张成峰	2021984130721	1	赵乾	张骏达	郑伟	无	无	3	1	1	3	5	5	5	5	5	5	5	3	5	5	4	3	5	5	5	5	5	5	5
126	2023/4/19 16:45:58	1054秒	微信	N/A	39.144.86.75(河北-石家庄)	孙宇梦	2021984131030	2	樊浩阔	石瑞洁	张玉雯	刘欣茹	无	5	3	5	5	5	5	5	5	5	5	4	5	4	5	5	3	3	3	3	3	3	3	3
127	2023/4/19 16:46:02	1067秒	微信	N/A	218.12.16.242(河北-石家庄)	段佳乐	2021984160522	2	张淑雅	宗子敬	强柳森	谢宇佳	无	5	5	5	5	4	5	5	5	5	5	5	5	5	5	5	4	4	4	4	3	4	4	4
128	2023/4/19 16:46:06	1067秒	手机提交	直接访问	218.12.17.209(河北-石家庄)	张骏达	2021984130722	1	康勇峰	赵乾	无	无	无	3	2	4	3	5	4	4	4	4	4	4	4	4	4	3	3	4	3	3	3	3	3	4
129	2023/4/19 16:46:07	1067秒	微信	N/A	221.192.179.91(河北-石家庄)	巩浩	2021984131007	1	王俊峰	石明晓	郝锦洋	贾森浩	胡郡堂	4	4	5	4	5	4	4	4	4	4	3	3	4	4	4	3	5	5	5	4	4	4	5
130	2023/4/19 16:46:10	1065秒	微信	N/A	218.12.16.83(河北-石家庄)	苏廷玺	2021984130917	1	马思远	孙晨曦	孙建强	无	无	4	5	5	4	5	4	4	5	4	4	4	5	4	5	4	3	3	3	4	3	3	3	4
131	2023/4/19 16:46:14	1020秒	微信	N/A	218.12.19.121(河北-秦皇岛)	李申航	2021984130608	1	霍国伟	何志通	王昊	杨宇科	肖建鹏	3	3	5	3	4	5	5	5	5	5	3	4	2	4	3	2	3	3	2	3	2	2	3
132	2023/4/19 16:46:22	1090秒	微信	N/A	218.12.16.190(河北-石家庄)	张广慈	2019984080301	1	苗子豪	路震业	刘玉杰	杨晓祎	李家腾	3	3	3	2	2	5	4	4	4	5	4	4	4	5	4	3	4	2	4	4	4	4	5
133	2023/4/19 16:46:23	1082秒	微信	N/A	218.12.19.4(河北-秦皇岛)	高原	2021984130604	1	方海垚	程策	陈昱彤	胥亮	无	3	4	4	4	5	4	4	5	4	5	3	3	3	3	3	2	3	3	2	3	2	2	3
134	2023/4/19 16:46:26	1087秒	微信	N/A	218.12.16.190(河北-石家庄)	杨晓祎	2021984160716	1	张广慈	赵晓同	李家腾	温博越	无	3	3	4	4	2	4	4	4	4	3	3	3	4	4	4	3	3	3	2	3	3	3	4
135	2023/4/19 16:46:31	1098秒	手机提交	直接访问	221.192.178.65(河北-未知)	苗子豪	2021984130814	1	刘佳奇	刘玉杰	路振业	无	无	2	2	4	2	2	5	5	5	5	5	4	4	4	3	4	1	2	4	4	5	5	5	5
136	2023/4/19 16:46:32	1088秒	手机提交	直接访问	36.98.18.1(河北-石家庄)	郝宇航	2021984130705	1	白俊辉	康勇峰	郝宇轩	李梦成	李天韵	3	5	5	2	5	4	4	4	5	5	5	5	5	4	4	3	3	4	4	3	3	3	4
137	2023/4/19 16:46:33	1088秒	微信	N/A	221.192.178.46(河北-未知)	石明晓	2021984131018	1	沈赛	汤竞尧	田晓屯	张鑫磊	王俊峰	2	2	4	2	2	5	5	5	5	5	2	2	4	4	2	2	3	4	3	3	3	2	3
138	2023/4/19 16:46:33	1100秒	手机提交	直接访问	218.12.18.147(河北-石家庄)	沈赛	2021984131017	1	汤竞尧	田晓同	石明晓	焦万宗	吕晚峰	5	4	5	5	5	5	5	5	5	5	5	5	4	5	4	3	2	4	3	3	3	3	4
139	2023/4/19 16:46:37	1110秒	微信	N/A	218.12.17.248(河北-石家庄)	杜晓娜	2021984130925	2	刘晓依	刘晓慧	顾梦巍	无	无	4	4	5	4	4	3	3	4	4	3	3	4	4	4	4	3	4	3	3	3	3	3	3
140	2023/4/19 16:46:45	1106秒	微信	N/A	223.104.101.1(河北-沧州)	张玉雯	2021984130836	2	孙宇梦	刘玉晗	张茜瑶	崔孜瑶	石瑞洁	3	3	3	3	4	3	3	3	4	3	4	4	4	4	3	2	3	2	2	3	2	2	3
141	2023/4/19 16:46:45	1111秒	微信	N/A	39.144.86.20(河北-石家庄)	代蕊	2021994070415	2	崔孜瑶	袁佳洋	张玉雯	刘玉晗	张茜瑶	5	5	5	5	5	4	3	3	5	3	5	5	5	4	4	2	3	4	3	3	4	3	4
142	2023/4/19 16:46:45	1114秒	微信	N/A	218.12.19.32(河北-秦皇岛)	邢雨珊	2021984130635	2	贾丽微	王佳帅	胡俊堂	付彤	黄元卓	3	4	3	3	5	3	3	3	4	3	2	3	3	2	1	1	2	3	2	3	3	3	4
143	2023/4/19 16:46:46	1117秒	手机提交	直接访问	221.192.179.72(河北-石家庄)	李天韵	2021984130709	1	郝宇航	李梦成	康勇峰	白俊辉	郝宇轩	1	1	2	2	1	3	3	3	3	3	4	4	4	4	3	4	5	3	5	4	4	5	5
144	2023/4/19 16:46:48	1122秒	微信	N/A	218.12.17.140(河北-石家庄)	高峰	2021984130804	1	单俊文	邓佳龙	杜铁鹏	无	无	5	5	5	5	5	4	4	4	4	4	5	5	5	5	5	3	4	3	3	3	3	3	4
145	2023/4/19 16:46:49	1122秒	微信	N/A	218.12.17.254(河北-石家庄)	程策	2021984130602	1	方海垚	高原	陈昱彤	胥亮	无	4	5	5	4	5	5	5	5	5	5	2	3	4	4	2	2	3	2	2	3	2	3	4
146	2023/4/19 16:46:54	1119秒	微信	N/A	218.12.17.133(河北-石家庄)	单俊文	2021984130801	1	邓佳龙	高峰	杜铁鹏	郭开开	无	4	5	4	4	5	4	4	4	4	4	4	4	4	4	4	3	4	3	3	4	3	3	4
147	2023/4/19 16:46:54	1127秒	微信	N/A	221.192.180.81(河北-未知)	李家腾	2019984110213	1	田晓同	张鑫磊	杨策	董涵旭	张广慈	4	4	4	3	4	4	4	4	4	4	4	4	4	4	4	3	4	4	4	4	4	4	4
148	2023/4/19 16:46:55	1115秒	微信	N/A	218.12.16.95(河北-石家庄)	胡郡堂	2021984131009	1	巩浩	郝锦洋	贾森浩	石明晓	无	4	4	4	4	5	5	5	5	5	4	5	5	5	5	5	2	3	4	5	4	4	4	5
149	2023/4/19 16:47:01	1132秒	微信	N/A	218.12.18.241(河北-石家庄)	李梓月	2021984130730	2	闫婷玉	秦立薇	李婷婷	朱自华	无	2	4	3	2	2	3	4	3	4	4	3	3	4	2	3	2	3	3	2	2	2	2	2
150	2023/4/19 16:47:07	1131秒	微信	N/A	223.104.104.249(河北-沧州)	刘晓依	2021984130827	2	杜晓娜	刘晓慧	顾梦巍	无	无	5	3	5	4	5	3	4	3	4	4	3	4	4	4	4	3	4	3	3	3	3	3	3
151	2023/4/19 16:47:09	1142秒	微信	N/A	218.12.16.131(河北-石家庄)	王雅斌	2021984130716	1	王亚超	肖俊贤	杨宇科	李梦成	郑伟	2	3	4	3	4	3	3	3	3	4	3	3	4	3	2	2	3	3	3	3	3	3	4
152	2023/4/19 16:47:10	1145秒	手机提交	直接访问	218.12.17.209(河北-石家庄)	康勇峰	2021984130707	1	郝宇航	李天韵	白俊辉	李梦成	郝宇轩	3	3	4	4	4	4	4	4	4	4	4	4	4	4	3	3	4	4	4	4	4	5	5
153	2023/4/19 16:47:10	1144秒	微信	N/A	221.192.178.86(河北-未知)	袁佳梦	2021984131034	2	王淼	杨洪烨	胡郡堂	无	无	3	3	4	3	3	3	3	3	5	3	3	4	4	5	3	3	2	2	4	3	3	4	3
154	2023/4/19 16:47:11	1142秒	微信	N/A	218.12.19.89(河北-秦皇岛)	顾梦巍	2021984130927	2	杜晓娜	刘晓依	刘晓慧	无	无	5	5	5	5	5	4	4	4	4	4	5	5	5	5	5	2	4	4	3	4	3	3	4
155	2023/4/19 16:47:13	1086秒	微信	N/A	112.224.161.94(山东-济南)	石文静	2021984130829	2	张佳茹	赵笑宇	张斯萁	无	无	4	4	4	4	4	3	3	3	4	4	4	4	4	4	3	3	3	3	3	3	3	3	3
156	2023/4/19 16:47:22	1142秒	微信	N/A	218.12.18.255(河北-石家庄)	张茜瑶	2021984130834	2	刘玉晗	张玉雯	崔孜瑶	石瑞洁	张悦	3	4	4	3	4	5	5	5	5	5	3	3	4	3	3	3	2	3	2	3	3	3	3
157	2023/4/19 16:47:30	1159秒	微信	N/A	39.144.86.92(河北-石家庄)	田晓同	2021984131020	1	张鑫磊	李家腾	无	无	无	2	3	3	2	1	3	3	4	3	3	4	4	5	5	4	3	4	3	3	3	3	3	3
158	2023/4/19 16:47:36	1166秒	微信	N/A	218.12.17.198(河北-石家庄)	刘玉杰	2021984130812	1	张广慈	无	无	无	无	1	1	3	2	3	4	5	4	5	5	3	4	4	4	3	3	3	3	3	3	3	3	4
159	2023/4/19 16:47:36	1175秒	微信	N/A	218.12.17.215(河北-石家庄)	路振业	2021984130813	1	苗子豪	刘佳奇	刘玉杰	李朝阳	无	3	3	3	3	3	5	5	4	4	4	4	4	4	4	4	3	4	4	4	4	4	3	4
160	2023/4/19 16:47:49	1167秒	微信	N/A	221.192.179.56(河北-石家庄)	杨洪烨	2021984131032	2	袁佳梦	王淼	张狄	无	无	3	2	4	2	2	3	3	3	4	3	5	5	5	5	3	1	3	3	3	3	3	3	3
161	2023/4/19 16:48:03	1196秒	手机提交	直接访问	218.12.17.149(河北-石家庄)	李朝阳	2021984130806	1	李嘉	侯子鹏	李丁一	路振业	温博越	4	4	5	3	4	5	5	5	5	4	4	4	4	4	4	3	3	4	4	3	4	3	4
162	2023/4/19 16:48:08	1163秒	微信	N/A	218.12.18.238(河北-石家庄)	张斯萁	2021984130835	2	赵笑宇	石文静	张佳茹	无	无	4	4	4	4	5	3	4	3	4	4	4	4	3	4	4	3	4	4	4	4	4	4	4
163	2023/4/19 16:48:13	1127秒	手机提交	直接访问	218.12.18.8(河北-石家庄)	张鑫磊	2021984131024	1	田晓彤	张新宇	石明晓	李家腾	无	3	4	5	3	3	4	5	4	4	4	5	5	4	5	5	4	4	3	5	4	5	5	5
164	2023/4/19 16:49:04	1253秒	微信	N/A	218.12.18.85(河北-石家庄)	温博越	2021984130817	1	申玉喜	王楷博	袁佳洋	邓佳龙	侯子鹏	2	2	4	3	3	4	4	4	5	4	4	4	4	4	5	3	4	4	3	4	4	4	4
165	2023/4/19 16:49:08	1190秒	手机提交	直接访问	218.12.18.55(河北-石家庄)	王煨钦	2020984020122	2	朱自华	张缘圆	康勇峰	无	无	3	1	4	3	2	5	4	5	5	4	2	2	3	4	2	3	3	4	4	3	3	3	4
166	2023/4/19 16:49:42	1286秒	手机提交	直接访问	218.12.17.199(河北-石家庄)	李嘉	2021984130808	1	侯子鹏	李朝阳	李丁一	申玉喜	邓佳龙	4	3	5	3	5	5	5	5	5	4	2	3	3	4	2	2	3	3	4	3	4	4	4
167	2023/4/19 16:50:19	1332秒	微信	N/A	218.12.19.100(河北-秦皇岛)	王梓钰	2021984130732	2	王亚超	张缘圆	朱自华	闫婷钰	无	4	5	4	4	3	4	4	3	4	4	5	5	5	5	5	3	3	4	3	3	3	3	4
168	2023/4/19 16:51:15	1379秒	微信	N/A	218.12.19.108(河北-秦皇岛)	郝宇轩	2021984130706	1	李梦成	康勇峰	郝宇航	白俊辉	李天韵	2	3	4	3	5	3	3	3	3	3	2	2	4	3	1	1	1	3	3	4	3	3	4
169	2023/4/20 18:55:44	330秒	微信	N/A	221.192.180.140(河北-未知)	王辰	2021984130213	1	蔡豪	高学豪	朱唐豪	无	无	3	2	4	3	4	5	5	5	5	5	3	3	3	3	2	3	3	3	5	5	5	5	5
170	2023/4/20 18:56:16	520秒	微信	N/A	218.12.16.42(河北-石家庄)	李天宇	2021984130207	1	赵金祥	米子煦	张宇琪	无	无	4	2	3	3	4	3	3	4	4	4	4	4	3	3	3	3	3	3	3	4	3	3	3
171	2023/4/20 18:56:17	516秒	微信	N/A	218.12.17.63(河北-石家庄)	张慧博	2021984130321	1	吴锦龙	杨浩	叶晓霖	张梦宇	张家路等	4	5	5	5	5	5	3	2	4	3	1	3	2	2	2	1	1	3	2	4	2	1	2
172	2023/4/20 18:56:45	541秒	微信	N/A	218.12.16.81(河北-石家庄)	崔睿菁	2021984130428	2	杨馨雨	蒋子涵	王晓雪	朱蕊	安静琪	4	3	4	3	5	4	4	4	4	4	3	4	4	4	3	3	3	3	4	3	3	3	3
173	2023/4/20 18:57:38	591秒	微信	N/A	218.12.18.31(河北-石家庄)	孟令阳	2021984130209	1	郑浩源	孙甲浩	王川	无	无	3	2	4	3	3	2	4	5	4	3	2	4	4	4	2	1	3	2	3	3	2	3	2
174	2023/4/20 18:58:14	639秒	微信	N/A	218.12.18.1(河北-石家庄)	张子强	2021984130425	1	杨超群	岳豫宇	薛子超	王保恒	无	3	4	4	3	4	5	4	4	4	5	4	4	4	5	4	2	2	2	4	4	3	4	4
175	2023/4/20 18:58:23	653秒	手机提交	直接访问	39.144.86.71(河北-石家庄)	王科今	2021984130314	1	王海川	田庆祥	田瑞	刘万语	无	4	4	4	4	4	4	4	4	4	4	4	4	3	4	3	3	3	3	3	2	3	3	4
176	2023/4/20 18:58:40	670秒	微信	N/A	218.12.16.169(河北-石家庄)	杜诗语	2021984130129	2	张晓梦	杨迪	无	无	无	4	3	4	4	4	5	5	5	5	4	3	3	3	3	2	2	3	3	3	3	4	3	4
177	2023/4/20 18:58:42	668秒	微信	N/A	218.12.18.235(河北-石家庄)	孙甲浩	2021984130212	1	王川	郑浩源	孟令洋	王辰	石铁男	4	2	4	3	4	2	2	3	2	3	2	2	1	4	2	2	2	3	4	3	3	4	3
178	2023/4/20 18:58:49	666秒	手机提交	直接访问	218.12.18.196(河北-石家庄)	张钊锟	2021984130524	1	张骁	何鹏	郑艺茼	无	无	4	1	5	3	5	4	3	5	5	4	5	5	5	5	5	1	2	2	1	4	4	3	3
179	2023/4/20 18:58:51	668秒	微信	N/A	218.12.16.161(河北-石家庄)	史高宇	2021984130113	1	王鹏飞	王永健	石为民	无	无	3	3	4	3	4	4	4	4	4	4	4	4	5	4	3	2	3	3	3	3	3	5	5
180	2023/4/20 18:58:58	678秒	微信	N/A	218.12.17.19(河北-石家庄)	赵金祥	2021984130223	1	李天宇	米子煦	张宇琪	崔伟雪	无	5	4	4	3	5	5	5	5	5	5	5	4	4	4	2	4	3	4	4	4	4	4	3
181	2023/4/20 18:58:58	666秒	微信	N/A	39.144.86.9(河北-石家庄)	苗紫阳	2021984130110	1	刘增路	孟佳浩	无	无	无	3	3	3	2	3	4	5	4	4	5	3	4	4	4	4	3	3	2	3	3	3	3	3
182	2023/4/20 18:58:59	671秒	微信	N/A	218.12.17.218(河北-石家庄)	王鹏飞	2021984130116	1	史高宇	王永健	石为民	无	无	3	3	4	3	4	4	3	4	4	3	3	4	4	1	3	1	2	2	2	3	2	2	2
183	2023/4/20 18:59:05	691秒	微信	N/A	218.12.19.50(河北-秦皇岛)	薛子超	2021984130420	1	张子强	杨超群	岳豫宇	无	无	3	2	3	3	3	1	2	2	2	2	4	5	4	4	4	2	2	3	5	5	5	4	5
184	2023/4/20 18:59:07	696秒	微信	N/A	218.12.18.95(河北-石家庄)	杜亚鹏	2021984130502	1	白天宁	刘梓毅	郑艺茼	李响	郝毅杭	1	5	5	5	5	5	5	5	5	5	3	3	4	5	5	5	5	5	4	5	4	5	5
185	2023/4/20 18:59:10	706秒	微信	N/A	218.12.17.235(河北-石家庄)	庞金林	2021984130516	1	刘胜涛	刘洋	刘梓毅	李响	张爱辉	2	3	3	3	2	5	5	5	4	5	4	2	4	4	3	2	2	2	1	1	1	2	2
186	2023/4/20 18:59:11	645秒	微信	N/A	221.192.180.85(河北-未知)	白天宁	2021984130501	1	刘梓毅	杜亚鹏	郑艺茼	张爱辉	郝毅杭	2	4	4	3	4	5	5	5	5	5	4	5	4	5	3	3	4	3	3	4	4	4	4
187	2023/4/20 18:59:26	713秒	微信	N/A	218.12.18.187(河北-石家庄)	岳豫宇	2021984130423	1	张子强	薛子超	杨超群	王保恒	无	1	1	3	3	4	4	4	3	4	3	2	2	4	3	3	1	2	2	3	3	2	2	4
188	2023/4/20 18:59:26	718秒	微信	N/A	218.12.18.50(河北-石家庄)	杨浩	2021984130319	1	吴锦龙	叶晓霖	张慧博	王海川	田瑞	5	4	5	4	5	5	4	4	4	5	1	2	2	2	2	3	4	3	4	4	4	5	4
189	2023/4/20 18:59:26	714秒	微信	N/A	218.12.17.134(河北-石家庄)	叶晓霖	2021984130320	1	杨浩	吴锦龙	张慧博	王海川	无	5	3	4	4	4	2	4	3	3	2	4	4	4	4	3	1	1	2	3	2	2	2	3
190	2023/4/20 18:59:26	714秒	微信	N/A	218.12.18.207(河北-石家庄)	郑艺茼	2021984130525	1	姚悦	何鹏	张骁	张钊坤	白天宁	3	4	3	4	3	5	4	4	4	3	3	3	4	4	3	2	3	2	4	4	2	2	3
191	2023/4/20 18:59:26	718秒	微信	N/A	218.12.19.6(河北-秦皇岛)	郝毅杭	2021984130503	1	郑冲	张鑫	庄佳朋	胥亮	无	5	4	5	5	5	5	5	3	4	4	4	3	4	4	4	2	4	4	3	4	4	4	4
192	2023/4/20 18:59:27	714秒	微信	N/A	39.144.86.9(河北-石家庄)	刘兴正	2021984130306	1	潘弘昌	孟志成	刘增路	无	无	3	5	5	4	5	5	5	5	5	4	3	2	3	3	3	1	3	3	2	4	4	3	4
193	2023/4/20 18:59:27	720秒	微信	N/A	218.12.17.139(河北-石家庄)	胡可欣	2021984130131	2	张美琦	马天旭	李静蕾	谭宇	胥文欢	3	4	4	3	2	3	3	3	3	4	5	4	4	4	5	2	4	2	4	4	3	4	4
194	2023/4/20 18:59:27	666秒	微信	N/A	39.144.86.65(河北-石家庄)	安国昌	2021984130201	1	高文玺	石铁男	许迎奥	无	无	4	4	4	4	4	4	4	4	4	4	4	4	4	4	4	3	4	3	4	4	4	4	4
195	2023/4/20 18:59:27	722秒	微信	N/A	221.192.178.84(河北-未知)	董丹丹	2021984130528	2	刘墨	宋石静	寇竞予	冯佳慧	无	3	3	4	3	4	4	4	4	5	4	5	4	5	4	4	2	3	2	3	3	3	3	3
196	2023/4/20 18:59:29	716秒	微信	N/A	218.12.19.195(河北-秦皇岛)	李紫阳	2021984020303	1	路明	黄元卓	无	无	无	4	3	4	4	1	5	4	4	4	5	3	5	5	5	3	3	4	4	3	5	3	3	4
197	2023/4/20 18:59:31	724秒	微信	N/A	218.12.17.78(河北-石家庄)	杨一帆	2021984130335	2	姚悦	王丽茹	沈梦轩	无	无	4	5	5	4	5	4	4	4	4	4	5	5	5	5	5	2	2	2	2	2	2	2	2
198	2023/4/20 18:59:32	723秒	微信	N/A	218.12.17.116(河北-石家庄)	张梦宇	2021984130323	1	张家路	赵瑞鹏	张雨诺	无	无	4	5	4	4	4	3	3	4	4	4	4	4	4	4	3	1	2	2	3	3	3	3	4
199	2023/4/20 18:59:32	703秒	微信	N/A	218.12.16.246(河北-石家庄)	汪琛洋	2021984130416	1	王小宇	文博豪	陈玉杰	王保恒	无	3	3	4	2	5	5	5	4	5	3	4	4	4	4	2	2	3	2	3	3	2	4	4
200	2023/4/20 18:59:33	722秒	微信	N/A	223.104.104.226(河北-沧州)	刘晨楦	2021984130106	1	崔艺凡	李松江	解博傲	无	无	4	4	4	3	5	5	4	4	5	4	3	4	4	4	4	2	3	4	5	4	4	4	4
201	2023/4/20 18:59:34	709秒	微信	N/A	218.12.18.113(河北-石家庄)	宇文亚飞	2021984130536	2	龙夏楠	宋石静	刘墨	郑子涵	范晴晴	5	5	5	4	5	4	5	4	4	4	4	4	4	4	4	4	3	4	4	3	4	4	3
202	2023/4/20 18:59:37	722秒	微信	N/A	218.12.19.93(河北-秦皇岛)	高雨萌	2021984130130	2	陈兴月	陈菁怡	韩文伊	刘飞含	无	3	3	4	3	4	3	3	3	4	4	5	5	4	5	5	3	3	3	2	3	3	3	3
203	2023/4/20 18:59:41	724秒	微信	N/A	218.12.17.173(河北-石家庄)	杨超群	2021984130421	1	薛子超	张子强	岳豫宇	无	无	4	3	4	4	4	4	4	4	4	4	4	4	4	4	3	3	3	3	3	3	4	4	4
204	2023/4/20 18:59:41	723秒	微信	N/A	218.12.18.125(河北-石家庄)	何强	2021984150803	1	赵龙云	甘佳琦	路明	王丽茹	朱蕊	5	5	5	5	5	4	4	4	4	4	4	4	3	4	4	2	4	4	4	4	4	4	4
205	2023/4/20 18:59:46	731秒	微信	N/A	39.144.86.81(河北-石家庄)	王小宇	2021984130418	1	汪琛洋	文博豪	邓建凯	陈玉杰	安静琪	5	5	5	5	5	5	5	5	5	5	3	4	3	4	3	3	2	1	1	3	1	1	3
206	2023/4/20 18:59:46	713秒	微信	N/A	39.144.86.87(河北-石家庄)	张鑫磊	2021984130124	1	无	无	无	无	无	5	5	5	5	5	3	2	1	4	2	5	5	4	5	5	1	3	2	2	4	3	4	2
207	2023/4/20 18:59:46	731秒	微信	N/A	218.12.17.248(河北-石家庄)	沈梦轩	2021984130333	2	程玉帅	蔡豪	朱蕊	无	无	4	4	4	4	4	4	4	4	4	4	5	5	5	5	5	1	5	4	5	5	5	5	5
208	2023/4/20 18:59:48	739秒	微信	N/A	223.104.104.243(河北-沧州)	蒋子涵	2021984130430	2	安静琪	朱蕊	杨馨雨	王晓雪	崔睿菁	5	5	5	5	5	5	5	5	5	5	5	5	5	5	5	1	2	3	1	1	2	3	4
209	2023/4/20 18:59:49	737秒	微信	N/A	218.12.17.47(河北-石家庄)	王晓雪	2021984130432	2	蒋子涵	杨馨雨	崔睿菁	安静琪	朱蕊	5	5	5	5	5	5	5	5	5	5	5	4	4	5	5	3	4	3	3	3	3	3	3
210	2023/4/20 18:59:50	736秒	微信	N/A	218.12.17.247(河北-石家庄)	王海川	2021984130313	1	王科今	田庆翔	田瑞	杨浩	叶晓琳	3	4	4	3	4	5	5	5	5	5	4	4	4	4	4	3	3	3	4	3	3	3	3
211	2023/4/20 18:59:51	745秒	微信	N/A	218.12.17.229(河北-石家庄)	李东皓	2021984130505	1	李响	刘江辉	李梦洋	肖正旭	无	2	3	4	2	3	3	3	4	3	3	2	2	2	3	3	2	3	2	3	3	3	3	4
212	2023/4/20 18:59:51	722秒	微信	N/A	218.12.18.113(河北-石家庄)	高学豪	2021984130303	1	无	蔡豪	程玉帅	刘万语	无	4	5	5	5	4	5	4	4	5	5	4	5	5	5	4	4	4	3	4	3	3	4	4
213	2023/4/20 18:59:51	720秒	微信	N/A	218.12.19.219(河北-秦皇岛)	米子煦	2021984130210	1	赵金祥	李天宇	张雨琪	无	无	4	3	4	3	4	5	4	4	4	5	4	5	5	5	5	2	4	3	4	3	2	3	3
214	2023/4/20 18:59:52	747秒	微信	N/A	218.12.19.154(河北-秦皇岛)	陈菁怡	2021984130127	2	陈兴月	高雨萌	崔艺凡	戴妍	王丽茹	4	5	5	4	5	5	5	5	5	5	5	5	5	5	3	3	3	3	3	3	3	4	3
215	2023/4/20 18:59:53	745秒	微信	N/A	218.12.18.179(河北-石家庄)	刘宏宇	2021984130208	1	辛紫轩	高文玺	朱志杰	王晨雨	李天宇	4	4	5	5	5	4	3	4	4	5	3	4	4	4	2	1	1	1	5	4	4	5	4
216	2023/4/20 18:59:55	748秒	微信	N/A	39.144.86.75(河北-石家庄)	刘静修	2021984130412	1	任艳昊	任宏伟	郭俊杰	李路明	李彪	4	4	5	3	5	3	3	3	4	2	3	3	3	4	4	3	5	3	2	4	3	4	5
217	2023/4/20 18:59:57	721秒	微信	N/A	218.12.19.22(河北-秦皇岛)	陈兴月	2021984130128	2	陈菁怡	高雨萌	胡可欣	无	无	4	5	5	5	5	5	5	5	5	5	5	5	5	5	5	2	3	3	5	5	5	5	5
218	2023/4/20 18:59:58	747秒	微信	N/A	218.12.19.205(河北-秦皇岛)	刘万语	2021984130305	1	田瑞	无	无	无	无	4	3	3	3	2	3	3	4	4	4	3	4	4	4	3	4	3	4	4	3	3	3	4
219	2023/4/20 18:59:58	738秒	微信	N/A	218.12.17.231(河北-石家庄)	吴锦龙	2021984130315	1	张慧博	叶晓霖	杨浩	无	无	3	3	4	3	3	3	3	3	3	3	3	3	3	3	3	3	3	3	3	3	3	3	3
220	2023/4/20 18:59:59	744秒	微信	N/A	218.12.17.164(河北-石家庄)	王丽茹	2021984130334	2	沈梦轩	杨一帆	姚悦	无	无	5	5	5	4	5	4	4	3	4	4	3	3	2	3	3	3	3	3	2	3	3	3	3
221	2023/4/20 19:00:01	749秒	微信	N/A	218.12.16.136(河北-石家庄)	马天旭	2021984130234	2	胡可欣	程嘉仪	张美琦	李芳玉	孙宇凡	3	3	3	3	3	3	3	2	4	4	3	2	3	2	3	2	3	2	1	2	2	3	2
222	2023/4/20 19:00:08	757秒	微信	N/A	218.12.16.13(河北-石家庄)	辛紫轩	2021984130216	1	刘宏宇	朱志杰	李天宇	高文玺	无	2	2	4	3	5	1	1	3	2	3	2	4	4	3	2	1	1	1	1	2	2	1	3
223	2023/4/20 19:00:10	762秒	微信	N/A	218.12.19.169(河北-秦皇岛)	石铁男	2021984130211	1	李天宇	许迎奥	师晨轩	安国昌	陈明宇	4	3	4	3	4	4	3	4	5	4	3	4	4	5	4	3	3	4	4	4	4	3	4
224	2023/4/20 19:00:10	770秒	微信	N/A	223.104.101.56(河北-沧州)	张雨诺	2021984130324	1	赵瑞鹏	张家路	张梦宇	张慧博	王科今	5	5	5	3	4	5	5	5	4	4	5	5	4	5	3	4	3	3	5	4	3	4	4
225	2023/4/20 19:00:11	763秒	微信	N/A	218.12.19.10(河北-秦皇岛)	朱唐豪	2021984130225	1	张宇琪	陈明宇	朱志杰	王晨雨	安国昌	2	3	5	3	2	3	4	4	4	5	3	2	4	4	3	3	5	4	4	4	3	4	3
226	2023/4/20 19:00:13	762秒	微信	N/A	218.12.18.179(河北-石家庄)	解博傲	2021984130102	1	崔艺凡	刘晨楦	李松江	马嘉岐	无	4	4	4	3	4	4	5	5	5	5	4	5	4	5	5	3	4	4	2	4	3	3	3
227	2023/4/20 19:00:14	764秒	手机提交	直接访问	39.144.86.88(河北-石家庄)	刘江辉	2021984130512	1	李梦洋	李响	李东皓	无	无	4	3	4	4	5	4	4	5	4	5	4	4	4	5	3	3	4	5	3	3	3	3	3
228	2023/4/20 19:00:17	771秒	微信	N/A	218.12.17.224(河北-石家庄)	李路明	2021984130410	1	李彪	郭俊杰	任艳昊	刘静修	李浩然	3	3	4	3	4	5	5	4	5	3	3	3	4	4	3	1	2	2	2	3	2	2	4
229	2023/4/20 19:00:21	763秒	微信	N/A	218.12.19.78(河北-秦皇岛)	许迎奥	2021984130217	1	石铁男	李天宇	师辰轩	陈明宇	安国昌	4	2	4	4	4	4	4	4	4	5	2	4	4	4	4	2	3	4	2	3	3	2	4
230	2023/4/20 19:00:22	774秒	微信	N/A	221.192.179.119(河北-石家庄)	徐伊诺	2020984020218	2	刘飞含	王煨钦	无	无	无	4	4	4	3	2	5	5	4	5	5	2	2	2	3	3	3	4	4	4	3	4	4	4
231	2023/4/20 19:00:24	769秒	微信	N/A	39.144.86.95(河北-石家庄)	李松江	2021984130104	1	刘晨楦	解博傲	崔艺凡	杨旭	田文帅	5	4	5	3	5	5	4	4	4	4	4	5	5	5	4	3	2	3	3	3	3	3	4
232	2023/4/20 19:00:33	776秒	微信	N/A	218.12.18.142(河北-石家庄)	高文玺	2021984130204	1	安国昌	王晨雨	刘宏宇	朱志杰	徐迎奥	2	3	4	4	5	4	4	4	4	4	4	4	4	4	4	5	5	5	5	5	5	5	5
233	2023/4/20 19:00:34	774秒	微信	N/A	117.136.47.18(河北-沧州)	孟佳浩	2021984130108	1	苗紫阳	无	无	无	无	2	3	3	2	2	4	2	1	3	3	2	1	2	2	1	3	2	2	5	2	2	5	5
234	2023/4/20 19:00:34	774秒	微信	N/A	218.12.19.169(河北-秦皇岛)	刘墨	2021984130531	2	董丹丹	龙夏楠	宇文亚飞	宋石静	胡佳怡	3	3	4	3	3	4	4	4	4	4	4	4	4	5	3	3	4	3	3	3	4	3	4
235	2023/4/20 19:00:40	794秒	微信	N/A	218.12.16.39(河北-石家庄)	朱志杰	2021984130226	1	王晨雨	刘宏宇	安国昌	辛紫轩	高文玺	4	4	3	4	3	4	4	4	4	4	4	3	4	3	4	2	2	2	2	3	3	3	4
236	2023/4/20 19:00:41	793秒	微信	N/A	223.104.104.219(河北-沧州)	杨馨雨	2021984130433	2	蒋子涵	王晓雪	崔睿菁	安静琪	朱蕊	5	5	5	5	5	5	5	5	5	5	5	5	4	5	5	2	5	4	3	3	2	2	3
237	2023/4/20 19:00:43	782秒	微信	N/A	218.12.19.221(河北-秦皇岛)	刘梓毅	2021984130515	1	白天宁	刘墨	杜亚鹏	庞金林	刘洋	3	2	4	3	4	4	4	4	4	4	4	4	4	4	4	3	4	2	4	3	2	2	2
238	2023/4/20 19:00:44	783秒	微信	N/A	218.12.16.155(河北-石家庄)	田瑞	2021984130312	1	刘万语	杨浩	田庆翔	王科今	王海川	3	5	5	3	5	3	3	3	4	3	5	5	5	4	3	3	5	3	4	5	4	4	4
239	2023/4/20 19:00:44	768秒	微信	N/A	117.136.47.5(河北-沧州)	任宏伟	2021984130414	1	李杨杨	任艳浩	刘静修	无	无	3	5	5	4	4	3	4	4	4	4	4	4	5	4	3	3	2	2	4	2	4	3	5
240	2023/4/20 19:00:44	749秒	微信	N/A	218.12.18.10(河北-石家庄)	王保恒	2021984130417	1	文博豪	王小宇	汪琛洋	无	无	3	2	4	3	3	3	3	3	4	3	2	2	4	3	3	2	2	3	2	2	3	3	4
241	2023/4/20 19:00:44	258秒	微信	N/A	218.12.18.69(河北-石家庄)	李响	2021984130510	1	李梦洋	李东皓	刘江辉	张爱辉	杜亚鹏	3	4	3	4	4	4	2	2	3	2	4	3	2	2	3	2	2	2	3	3	4	3	2
242	2023/4/20 19:00:44	796秒	微信	N/A	218.12.16.104(河北-石家庄)	张骁	2021984130523	1	何鹏	张钊锟	许家豪	徐志鹏	郑艺茼	4	4	4	4	5	4	3	4	4	4	5	5	4	5	5	1	3	3	2	3	3	4	4
243	2023/4/20 19:00:46	794秒	微信	N/A	218.12.16.131(河北-石家庄)	王艳泽	2021984130519	1	许家豪	王佳帅	徐志鹏	无	无	2	1	4	4	4	4	5	4	4	3	2	5	4	3	2	1	1	1	2	4	4	4	5
244	2023/4/20 19:00:47	803秒	微信	N/A	221.192.180.75(河北-未知)	肖正旭	2020984080105	1	蔡祎磊	王世宣	范凤杰	李东皓	刘江辉	3	2	5	3	4	5	5	5	5	5	5	5	4	5	4	5	5	5	4	3	3	3	5
245	2023/4/20 19:00:47	797秒	微信	N/A	117.136.47.30(河北-沧州)	邓建凯	2021984130403	1	陈玉杰	崔浩楠	刁永康	无	无	2	1	3	3	2	2	1	2	3	3	1	3	2	3	2	2	2	3	3	2	3	4	4
246	2023/4/20 19:00:51	723秒	微信	N/A	218.12.17.89(河北-石家庄)	赵龙云	2021984150517	1	何强	甘佳琦	路明	无	无	3	3	4	4	3	5	5	5	5	5	3	4	3	4	3	2	4	3	2	3	3	3	4
247	2023/4/20 19:00:52	789秒	微信	N/A	218.12.12.127(河北-石家庄)	徐志鹏	2021984130520	1	王佳帅	王艳泽	许佳豪	无	无	4	4	5	4	4	3	3	4	4	4	4	4	4	4	4	3	4	4	4	4	4	5	5
248	2023/4/20 19:01:00	804秒	微信	N/A	218.12.19.145(河北-秦皇岛)	胡佳怡	2021984130230	2	无	无	无	无	无	2	4	4	3	4	3	3	4	4	3	1	1	1	1	1	1	1	1	5	3	2	2	2
249	2023/4/20 19:01:02	816秒	微信	N/A	218.12.18.112(河北-石家庄)	刘胜涛	2021984130513	1	刘洋	庞金林	刘梓毅	王佳帅	张钊琨	3	2	5	4	5	5	3	4	4	5	4	5	5	5	5	1	3	3	4	3	2	3	4
250	2023/4/20 19:01:02	810秒	微信	N/A	218.12.16.219(河北-石家庄)	师晨轩	2021984130111	1	李天宇	石铁男	许迎奥	无	无	2	2	3	3	2	4	4	4	5	4	5	5	5	5	3	3	3	4	3	5	4	2	3
251	2023/4/20 19:01:03	817秒	微信	N/A	218.12.19.90(河北-秦皇岛)	戴妍	2021984130527	2	张缘圆	寇竞予	无	无	无	2	2	3	3	2	4	4	5	5	5	4	4	4	4	3	3	5	4	2	3	3	4	4
252	2023/4/20 19:01:04	814秒	微信	N/A	221.192.180.233(河北-未知)	王世宣	2020984080108	1	范凤杰	蔡祎磊	肖正旭	郑冲	高学豪	3	3	4	3	3	2	2	2	3	3	2	3	3	3	2	3	2	3	3	2	4	4	5
253	2023/4/20 19:01:04	808秒	微信	N/A	218.12.19.29(河北-秦皇岛)	李佳彤	2021984020119	2	韩文伊	刘墨	董丹丹	无	无	4	5	5	3	2	4	3	4	4	3	3	5	4	5	3	2	3	3	3	3	3	3	5
254	2023/4/20 19:01:04	795秒	微信	N/A	218.12.16.133(河北-石家庄)	杨哲涵	2021984130120	1	史高宇	杨旭	王永建	袁康家	无	3	3	4	3	3	3	2	3	3	3	2	2	3	2	2	2	1	1	2	3	2	2	3
255	2023/4/20 19:01:05	816秒	微信	N/A	39.144.86.76(河北-石家庄)	张鑫	2021984130221	1	庄佳朋	郑冲	郝毅杭	胥亮	无	3	4	5	4	5	5	4	5	5	5	3	5	4	3	2	1	2	2	3	3	3	3	5
256	2023/4/20 19:01:09	822秒	微信	N/A	218.12.18.169(河北-石家庄)	刘增路	2021984130307	1	张缘圆	苗紫阳	孟佳浩	无	无	1	1	3	1	1	4	4	4	4	4	5	5	5	5	1	1	4	1	2	4	4	4	4
257	2023/4/20 19:01:09	806秒	微信	N/A	39.144.86.6(河北-石家庄)	崔浩楠	2021984130402	1	邓建凯	陈玉杰	刁永康	无	无	4	2	3	3	5	4	4	4	5	5	3	3	4	3	3	3	4	2	3	3	4	4	4
258	2023/4/20 19:01:10	823秒	微信	N/A	39.144.86.18(河北-石家庄)	李天宇	2021984130206	1	许迎奥	师晨轩	石铁男	安国昌	陈明宇	4	4	4	4	5	5	5	5	5	5	5	5	5	5	4	1	3	3	3	4	4	4	3
259	2023/4/20 19:01:11	821秒	微信	N/A	221.192.178.207(河北-石家庄)	朱蕊	2021984130337	2	安静琪	崔睿菁	杨馨雨	蒋子涵	王晓雪	5	4	4	5	3	5	5	5	5	5	5	5	5	5	5	3	4	4	4	3	2	4	4
260	2023/4/20 19:01:11	819秒	微信	N/A	218.12.17.241(河北-石家庄)	郑浩源	2021984130224	1	孟令阳	王川	孙甲浩	无	无	4	3	5	4	5	3	4	4	5	5	4	4	4	5	5	1	2	3	4	2	2	2	4
261	2023/4/20 19:01:12	818秒	微信	N/A	27.128.82.3(河北-衡水)	杨旭	2021984130119	1	袁康家	田文帅	无	无	无	3	2	4	3	2	3	3	4	4	4	4	5	4	5	4	2	3	3	2	3	2	2	3
262	2023/4/20 19:01:12	824秒	微信	N/A	218.12.17.59(河北-石家庄)	万嘉诚	2020984140204	1	无	无	无	无	无	2	3	4	3	3	3	4	4	4	4	4	4	4	4	3	1	2	1	2	3	2	4	4
263	2023/4/20 19:01:13	818秒	微信	N/A	218.12.18.233(河北-石家庄)	张宇琪	2021984130222	1	崔艺凡	朱唐豪	无	无	无	3	3	4	3	4	4	4	4	4	3	2	3	3	2	2	5	5	4	4	3	4	4	5
264	2023/4/20 19:01:15	810秒	微信	N/A	218.12.18.104(河北-石家庄)	王晨雨	2021984130214	1	朱志杰	安国昌	刘宏宇	朱唐豪	无	3	2	5	3	4	4	4	4	4	3	2	2	2	3	1	2	2	2	3	3	3	4	4
265	2023/4/20 19:01:17	825秒	微信	N/A	39.144.86.78(河北-石家庄)	张美琦	2021984130137	2	胡可欣	胥文欢	李静蕾	谭宇	马天旭	1	1	3	2	1	3	4	4	4	5	3	5	4	4	3	2	3	3	3	3	4	4	5
266	2023/4/20 19:01:18	822秒	微信	N/A	218.12.17.31(河北-石家庄)	郭俊杰	2021984130406	1	李彪	李路明	任艳昊	刘静修	李浩然	4	4	4	3	4	5	5	4	4	4	4	4	5	5	3	2	3	4	3	4	3	4	4
267	2023/4/20 19:01:18	824秒	微信	N/A	218.12.17.96(河北-石家庄)	马嘉岐	2021984130107	1	刘晨楦	李松江	无	无	无	2	2	3	3	2	4	4	3	4	4	4	5	5	5	4	2	3	3	2	3	3	3	4
268	2023/4/20 19:01:18	818秒	微信	N/A	221.192.179.48(河北-石家庄)	范凤杰	2020984080109	1	王世宣	肖正旭	蔡祎磊	文博豪	王小宇	2	3	3	3	4	4	3	4	5	5	3	4	2	3	1	3	4	2	5	5	4	4	4
269	2023/4/20 19:01:18	809秒	微信	N/A	218.12.18.8(河北-石家庄)	许家豪	130432200201140017	1	王艳泽	徐志鹏	王佳帅	张晓	张钊琨	4	4	4	4	5	5	5	5	5	5	4	5	5	4	4	4	5	4	3	4	4	3	5
270	2023/4/20 19:01:22	828秒	微信	N/A	218.12.16.53(河北-石家庄)	张浩男	2021984130122	1	张顺博	张悦	张鑫磊	无	无	5	4	5	3	5	5	5	5	4	5	4	3	4	5	3	2	2	3	2	4	4	2	3
271	2023/4/20 19:01:23	829秒	微信	N/A	218.12.17.74(河北-石家庄)	李春颖	2021984130232	2	李芳玉	崔若彤	胡佳怡	程嘉仪	孙宇凡	3	3	5	3	5	4	3	3	3	2	2	4	2	4	3	2	3	2	3	3	2	3	4
272	2023/4/20 19:01:23	835秒	微信	N/A	218.12.13.72(河北-石家庄)	田文帅	2021984130115	1	袁康家	杨旭	史高宇	王鹏飞	石为民	3	3	3	2	2	5	5	2	4	3	2	3	4	3	3	3	3	2	2	3	3	3	3
273	2023/4/20 19:01:23	832秒	微信	N/A	39.144.86.64(河北-石家庄)	任艳昊	2021984130415	1	刘静修	郭俊杰	李路明	李彪	无	5	5	5	4	5	5	5	5	5	3	4	4	4	4	4	4	4	4	3	3	4	4	4
274	2023/4/20 19:01:24	821秒	微信	N/A	218.12.18.117(河北-石家庄)	张悦	2021984130125	1	张顺博	无	无	无	无	5	3	5	4	5	5	5	5	5	5	3	4	5	4	3	4	4	3	4	4	4	3	4
275	2023/4/20 19:01:25	832秒	微信	N/A	218.12.19.147(河北-秦皇岛)	文博豪	2021984130419	1	王小宇	汪琛洋	无	无	无	3	3	3	3	5	5	5	5	5	4	5	5	4	5	5	2	4	2	5	5	4	4	4
276	2023/4/20 19:01:26	830秒	微信	N/A	218.12.18.100(河北-石家庄)	王川	2021984130215	1	郑浩源	孟令阳	孙甲浩	李天宇	无	4	3	5	3	5	3	1	2	5	4	3	4	5	5	2	1	5	1	1	3	3	1	2
277	2023/4/20 19:01:26	837秒	微信	N/A	218.12.17.143(河北-石家庄)	程玉帅	2021984130302	1	蔡豪	高学豪	刘万语	沈梦轩	无	4	4	4	3	4	4	3	4	4	4	3	3	4	4	3	3	3	3	4	3	3	4	4
278	2023/4/20 19:01:27	838秒	微信	N/A	39.144.86.3(河北-石家庄)	张爱辉	2021984130522	1	李响	白天宁	杜亚鹏	郝毅杭	庞金林	5	4	5	5	4	2	3	3	4	4	5	5	5	5	4	3	3	4	4	3	4	3	3
279	2023/4/20 19:01:28	847秒	微信	N/A	39.144.86.69(河北-石家庄)	张家路	2021984130322	1	张梦宇	张雨诺	赵瑞鹏	张慧博	王科今	4	4	4	4	4	5	4	4	5	5	5	5	5	5	5	3	3	3	3	3	3	4	4
280	2023/4/20 19:01:28	836秒	微信	N/A	218.12.16.238(河北-石家庄)	崔若彤	2021984130229	2	孙宇凡	李芳玉	胡佳怡	程嘉仪	李春颖	4	4	4	3	4	4	3	3	4	4	4	5	5	5	5	3	3	3	3	3	3	3	4
281	2023/4/20 19:01:29	826秒	微信	N/A	39.144.86.7(河北-石家庄)	刁永康	2021984130404	1	陈玉杰	崔浩楠	邓建凯	无	无	3	2	4	2	2	3	2	3	4	3	5	3	4	4	3	3	3	3	3	4	3	3	5
282	2023/4/20 19:01:30	819秒	微信	N/A	218.12.17.76(河北-石家庄)	田庆翔	2021984130311	1	王科今	田瑞	刘万语	王海川	杨浩	4	4	4	4	4	4	3	4	4	4	4	4	4	4	4	3	4	3	3	4	3	3	4
283	2023/4/20 19:01:30	840秒	微信	N/A	218.12.18.1(河北-石家庄)	刘飞含	2020984110221	2	徐伊诺	无	无	无	无	3	4	5	4	4	4	3	4	4	4	4	4	4	4	5	3	4	3	3	3	4	4	4
284	2023/4/20 19:01:33	839秒	微信	N/A	36.98.101.166(河北-廊坊)	赵瑞鹏	2021984130325	1	张家路	张梦宇	张雨诺	张慧博	王科今	5	5	4	2	4	3	3	4	5	4	4	5	4	4	2	2	3	4	5	3	4	4	4
285	2023/4/20 19:01:34	836秒	微信	N/A	221.192.179.55(河北-石家庄)	尹芯烨	2021984130435	2	尹凯璐	尤婧	郑秋琳	无	无	4	4	4	4	4	4	4	3	4	4	4	4	4	4	4	2	3	3	3	3	3	3	3
286	2023/4/20 19:01:37	851秒	微信	N/A	218.12.17.75(河北-石家庄)	段融	2021984130328	2	崔烨彤	谷思萱	马晨曦	沈梦轩	何强	4	4	5	5	5	5	5	5	5	4	5	5	5	5	5	2	5	3	4	3	4	4	5
287	2023/4/20 19:01:41	844秒	微信	N/A	218.12.16.202(河北-石家庄)	庄佳朋	2021984130526	1	张鑫	郑冲	胥亮	郝毅航	无	4	2	4	2	5	4	1	3	4	4	2	4	3	4	2	1	2	2	1	2	2	2	3
288	2023/4/20 19:01:44	853秒	微信	N/A	218.12.17.42(河北-石家庄)	崔艺凡	2021984130101	1	刘晨轩	解博奥	李松江	张宇琪	无	5	4	5	5	3	5	5	5	5	5	4	4	4	5	4	3	4	3	4	4	4	4	4
289	2023/4/20 19:01:45	846秒	微信	N/A	218.12.17.161(河北-石家庄)	尤婧	2021984130436	2	尹凯璐	尹芯烨	郑秋琳	无	无	3	4	4	4	4	4	4	4	4	3	4	4	4	4	4	3	3	3	4	3	3	3	3
290	2023/4/20 19:01:46	861秒	微信	N/A	218.12.18.60(河北-石家庄)	崔烨彤	2021984130327	2	段融	马晨曦	谷思萱	无	无	4	3	5	3	5	4	5	4	4	3	2	2	3	3	3	2	3	3	3	4	4	3	4
291	2023/4/20 19:01:47	856秒	微信	N/A	218.12.16.115(河北-石家庄)	刘洋	2021984130514	1	刘胜涛	庞金林	刘梓毅	无	无	3	3	5	4	5	3	3	4	4	4	2	2	4	4	3	2	2	2	3	2	2	2	2
292	2023/4/20 19:01:49	854秒	微信	N/A	218.12.18.195(河北-石家庄)	姚悦	2021984130336	2	杨一帆	王丽茹	沈梦轩	郑艺茼	无	3	5	4	3	4	5	4	3	4	4	4	5	5	4	3	4	4	3	4	4	3	4	4
293	2023/4/20 19:01:50	859秒	微信	N/A	218.12.19.10(河北-秦皇岛)	陈明宇	2021984130202	1	朱唐豪	李天宇	许迎奥	石铁男	师晨轩	4	3	5	3	4	5	5	5	5	5	1	2	5	1	1	1	4	3	2	2	1	3	4
294	2023/4/20 19:01:50	863秒	微信	N/A	218.12.17.163(河北-石家庄)	李梦洋	2021984130508	1	刘江辉	李响	李东皓	无	无	5	2	5	3	5	2	3	3	3	4	4	3	5	5	5	1	2	1	3	2	2	2	4
295	2023/4/20 19:01:52	858秒	微信	N/A	221.192.179.21(河北-石家庄)	李彪	2021984130407	1	李路明	郭俊杰	任艳昊	刘静修	李浩然	4	4	5	3	5	3	4	4	4	3	4	4	4	4	3	4	4	4	3	3	3	4	5
296	2023/4/20 19:01:52	841秒	微信	N/A	218.12.18.83(河北-石家庄)	龙夏楠	2021984130532	2	宇文亚飞	郑子涵	宋石静	范晴晴	刘墨	4	2	5	4	5	5	5	5	5	5	5	5	5	5	3	1	3	3	5	3	3	2	3
297	2023/4/20 19:01:53	865秒	微信	N/A	218.12.18.190(河北-石家庄)	宋石静	2021984130534	2	郑子涵	范晴晴	刘墨	龙夏楠	宇文亚飞	4	4	5	4	5	5	5	4	4	5	5	5	5	5	4	3	3	3	3	3	3	2	4
298	2023/4/20 19:01:54	848秒	微信	N/A	218.12.17.88(河北-石家庄)	石为民	2021984130112	1	史高宇	王鹏飞	王永建	无	无	4	3	4	2	5	4	2	4	3	4	2	4	4	5	2	2	2	2	4	4	2	2	4
299	2023/4/20 19:01:55	859秒	微信	N/A	218.12.18.41(河北-石家庄)	蔡豪	2021984130301	1	程玉帅	高学豪	无	无	无	4	4	4	3	5	3	3	4	4	4	5	5	5	5	5	3	3	3	3	3	3	5	5
300	2023/4/20 19:01:59	871秒	微信	N/A	218.12.19.254(河北-秦皇岛)	郑子涵	2021984130537	2	宋石静	范晴晴	龙夏楠	宇文亚飞	刘墨	5	5	5	4	4	3	4	2	4	3	5	4	5	5	5	2	2	3	3	4	2	3	3
301	2023/4/20 19:02:06	879秒	微信	N/A	39.144.86.6(河北-石家庄)	韩文伊	2021984020115	2	李佳彤	陈菁怡	陈兴月	无	无	5	5	5	5	1	5	5	5	5	5	4	4	4	4	4	3	4	3	4	3	4	3	5
302	2023/4/20 19:02:07	858秒	微信	N/A	39.144.86.67(河北-石家庄)	李杨杨	2021984130411	1	任宏伟	任艳昊	刘静修	无	无	3	4	3	1	1	5	4	3	3	4	5	3	4	4	2	3	3	4	2	4	2	4	2
303	2023/4/20 19:02:08	876秒	微信	N/A	218.12.16.250(河北-石家庄)	潘弘昌	2021984130310	1	刘兴正	无	无	无	无	2	3	4	2	4	4	4	3	4	4	3	3	4	3	2	3	3	3	5	3	4	4	5
304	2023/4/20 19:02:10	880秒	微信	N/A	218.12.18.51(河北-石家庄)	胥文欢	2021984130136	2	谭宇	李静蕾	胡可欣	张美琦	陈菁怡	3	4	4	3	3	3	3	4	4	3	4	3	4	4	2	2	1	2	3	3	1	2	3
305	2023/4/20 19:02:13	880秒	微信	N/A	218.12.16.157(河北-石家庄)	杨迪	2021984130236	2	杜诗语	张晓梦	无	无	无	2	2	3	3	2	3	3	2	3	2	2	3	4	3	3	2	2	2	2	2	2	2	3
306	2023/4/20 19:02:15	889秒	微信	N/A	39.144.86.0(河北-石家庄)	王永建	2021984130117	1	杨旭	史高宇	石为民	田文帅	袁康佳	3	3	4	3	3	4	3	4	4	4	3	3	4	4	2	2	3	3	3	3	2	2	3
307	2023/4/20 19:02:17	888秒	微信	N/A	223.104.104.218(河北-沧州)	郑冲	2021984130326	1	张鑫	庄佳朋	胥亮	郝毅航	王世宣	3	4	5	3	5	2	2	3	4	2	3	2	3	4	4	2	3	2	4	2	4	3	3
308	2023/4/20 19:02:21	886秒	微信	N/A	218.12.16.29(河北-石家庄)	李芳玉	2021984130233	2	程嘉仪	孙宇凡	崔若彤	胡佳怡	李春颖	4	4	5	3	5	3	3	3	4	4	4	3	4	4	2	2	2	2	1	1	1	1	1
309	2023/4/20 19:02:24	892秒	微信	N/A	218.12.12.101(河北-石家庄)	孙宇凡	2021984130235	2	崔若彤	李芳玉	程嘉仪	马天旭	李春颖	4	5	4	3	5	5	5	5	5	5	5	5	5	5	4	3	4	3	2	3	3	3	4
310	2023/4/20 19:02:29	890秒	微信	N/A	39.144.86.66(河北-石家庄)	孟志成	2021984130308	1	刘增路	刘兴正	潘鸿昌	无	无	1	4	4	3	1	3	3	4	3	3	1	1	1	1	1	1	1	1	3	3	3	3	3
311	2023/4/20 19:02:29	903秒	微信	N/A	218.12.19.53(河北-秦皇岛)	马晨曦	2021984130332	2	段融	崔烨彤	谷思萱	王辰	杨浩	4	4	5	4	5	5	5	5	5	4	4	5	5	5	5	2	3	2	1	3	3	3	3
312	2023/4/20 19:02:32	901秒	微信	N/A	218.12.16.14(河北-石家庄)	袁康家	2021984130121	1	杨旭	田文帅	甘佳琦	王永建	无	2	3	4	3	5	3	2	4	4	5	4	3	4	3	2	5	5	3	3	4	3	4	5
313	2023/4/20 19:02:33	905秒	微信	N/A	218.12.17.16(河北-石家庄)	谭宇	2021984130134	2	李静蕾	胥文欢	杜诗语	胡可欣	张美琦	3	5	4	3	4	4	3	4	3	3	3	3	4	5	5	3	3	2	2	3	3	4	4
314	2023/4/20 19:02:35	906秒	微信	N/A	221.192.178.159(河北-石家庄)	李浩然	2021984130408	1	李彪	李路明	郭俊杰	无	无	1	3	4	3	3	4	3	4	4	4	3	4	4	3	2	2	3	4	3	3	3	2	3
315	2023/4/20 19:02:46	914秒	微信	N/A	39.144.86.86(河北-石家庄)	张顺博	2021984130123	1	无	张悦	张浩男	张鑫磊	无	4	4	5	4	5	3	4	4	4	5	4	5	5	5	5	3	4	5	4	5	3	4	5
316	2023/4/20 19:02:50	917秒	微信	N/A	218.12.18.2(河北-石家庄)	谢宇佳	2021984160328	2	段佳乐	杜诗语	孙宇凡	李芳玉	张晓梦	3	3	4	3	3	3	4	3	4	4	5	5	5	5	4	2	1	4	5	4	5	5	5
317	2023/4/20 19:02:51	915秒	微信	N/A	223.104.104.226(河北-沧州)	郑秋琳	2021984130437	2	尹凯璐	尹芯烨	尤婧	无	无	4	3	5	4	5	5	3	3	4	5	5	5	5	3	3	2	3	2	3	3	4	3	3
318	2023/4/20 19:02:55	929秒	微信	N/A	218.12.16.243(河北-石家庄)	甘佳琦	2021984150104	1	赵龙云	路明	何强	袁康家	无	4	4	4	3	4	4	4	4	4	4	3	4	4	4	4	4	3	4	3	3	3	3	4
319	2023/4/20 19:03:12	938秒	微信	N/A	39.144.86.2(河北-石家庄)	安静琪	2021984130427	2	朱蕊	杨馨雨	蒋子涵	崔睿菁	王晓雪	5	4	5	4	4	3	4	3	5	5	5	5	5	5	4	2	4	4	3	4	3	3	4
320	2023/4/20 19:03:13	931秒	微信	N/A	218.12.19.169(河北-秦皇岛)	冯佳慧	2021984130529	2	寇竞予	无	无	无	无	3	3	3	2	4	4	3	4	3	4	4	4	4	4	3	2	2	3	2	2	2	3	3
321	2023/4/20 19:03:31	960秒	微信	N/A	218.12.17.186(河北-石家庄)	路明	2021984140109	1	甘佳琦	赵龙云	何强	李子阳	无	1	2	4	2	1	4	3	4	5	5	3	3	4	4	1	3	5	2	3	3	2	4	3
322	2023/4/20 19:03:34	964秒	手机提交	直接访问	223.104.104.221(河北-沧州)	王佳帅	2021984130518	1	徐志鹏	许家豪	王艳泽	无	无	3	3	3	2	4	3	2	3	4	3	5	5	4	5	3	2	5	2	4	2	2	3	4
323	2023/4/20 19:03:42	964秒	微信	N/A	218.12.19.97(河北-秦皇岛)	程嘉仪	2021984130228	2	李芳玉	孙宇凡	马天旭	崔若彤	李春颖	2	3	5	3	5	3	3	4	5	5	5	5	5	5	5	2	2	3	3	2	2	3	2
324	2023/4/20 19:03:47	975秒	微信	N/A	223.104.101.56(河北-沧州)	张晓梦	2021984130237	2	杜诗语	杨迪	无	无	无	5	4	5	3	5	2	2	4	3	3	3	3	4	3	2	3	2	2	5	4	4	3	4
325	2023/4/20 19:03:49	983秒	微信	N/A	218.12.16.36(河北-石家庄)	蔡祎磊	2020984080101	1	肖正旭	王世宣	范凤杰	无	无	1	1	3	3	1	5	4	3	5	4	3	4	5	5	4	2	1	1	4	3	3	3	4
326	2023/4/20 19:03:49	978秒	微信	N/A	218.12.17.191(河北-石家庄)	韩雨加	2021984140117	2	平蕊	无	无	无	无	3	3	3	3	2	3	4	4	4	4	5	5	5	5	5	3	3	3	3	3	4	3	4
327	2023/4/20 19:03:50	980秒	微信	N/A	218.12.19.197(河北-秦皇岛)	何鹏	2021984130504	1	王佳帅	张骁	徐志鹏	张钊锟	无	4	4	5	4	5	5	4	4	4	4	5	4	4	4	4	4	4	3	4	4	4	3	5
328	2023/4/20 19:03:53	977秒	微信	N/A	218.12.18.172(河北-石家庄)	寇竞予	2021984130530	2	冯佳慧	无	无	无	无	3	3	4	2	4	4	4	3	4	4	5	5	5	5	5	3	3	3	3	3	3	3	4
329	2023/4/20 19:04:05	996秒	微信	N/A	218.12.18.205(河北-石家庄)	李静蕾	2021984130132	2	谭宇	胥文欢	胡可欣	无	无	2	2	5	2	5	4	3	3	3	5	2	3	4	3	2	3	3	4	3	3	2	4	3
330	2023/4/20 19:04:17	1010秒	微信	N/A	218.12.17.83(河北-石家庄)	平蕊	2021984140219	2	韩雨加	无	无	无	无	3	5	5	3	4	3	4	4	4	4	3	3	3	4	3	3	4	3	4	3	3	3	3
331	2023/4/20 19:04:20	1005秒	微信	N/A	218.12.18.55(河北-石家庄)	尹凯璐	2021984130434	2	尹芯烨	尤婧	郑秋琳	无	无	4	4	5	3	5	4	4	4	4	4	4	5	5	5	4	3	4	3	3	3	3	3	3
332	2023/4/20 19:04:32	1020秒	微信	N/A	218.12.18.228(河北-石家庄)	谷思萱	2021984130329	2	段融	马晨曦	崔烨彤	无	无	3	5	4	4	5	4	5	5	5	4	3	3	4	3	2	2	3	2	3	3	2	2	3
333	2023/4/20 19:05:22	1075秒	微信	N/A	39.144.86.85(河北-石家庄)	陈玉杰	2021984130401	1	汪琛洋	崔浩楠	无	无	无	3	2	4	3	4	4	4	5	4	5	4	3	5	5	4	2	3	2	2	3	3	3	4
